# Supplementary material for: Resilience assessment of Puerto Rico’s coral reefs to inform reef management
Source: PLoS One. 2019 Nov 5;14(11):e0224360. doi: 10.1371/journal.pone.0224360 (PMC6830742; doi:10.1371/journal.pone.0224360)
Supplement: S2 Table — (XLSX) [file pone.0224360.s002.xlsx]

## Sheet: readme
This spreadsheet contains the data for a climate change resilience assessment of Puerto Rico's (PR) coral reefs.
The field data are from the National Coral Reef Monitoring Program (NCRMP) probabilistic survey of PR's reefs from summer 2014.
In addition to the raw NCRMP data, this spreadsheet includes data processed through an R script to conduct the resilience assessment.
Other data sources used during the assessment are noted in the appropriate field(s).
Please refer to the manuscript for full citations for all data.
Assessment by David Gibbs, former ORISE fellow at the U.S. EPA. Contact dagibbs22@gmail.com.
Column name	Explanation
Station	NCRMP station id
survey_date	NCRMP survey date
latitude	NCRMP site latitude, decimal degrees
longitude	NCRMP site longitude, decimal degrees
biotope	NCRMP biotope
minDepth	NCRMP minimum site depth, meters
maxDepth	NCRMP maximum site depth, meters
SimpsonDiv_raw	1 - Simpson diversity index of Scleractinian coral >4 cm diameter, from NCRMP. We subtracted the Simpson index from 1 so that larger values of this indicator are associated with higher diversity, which is associated with greater resilience.
FractNotDiseased_raw	The number of colonies >4 cm diameter without any disease divided by the total number of colonies >4 cm diameter
HardCoralCover_raw	The percent of the points in the line-point intersect survey at which Scleractinian corals were found
AlgaeCover_raw	The percent of the points in the LPI survey at which macroalgae were found. NCRMP categories for this indicator included: Dictyota, Lobophora, Peysonnellia, Halimeda, MacroOtherCalcareous (i.e., upright calcareous algae, not encrusting algae), and MacroOtherFleshy. We subtracted this value from 1 so that larger values meant less macroalgae.
Rugosity_raw	Twenty-four vertical relief measurements were taken within each 25x4 m transect, grouped into six categories (<20 cm, 20-50 cm, 50-100 cm, 100-150 cm, 150-200 cm, and >200 cm), and averaged for each site to create a single rugosity measurement.
HerbivoreBiomass_raw	NCRMP fish surveys recorded fish abundances in 5 cm size classes (e.g., 10-15 cm, 15-20 cm). We classified the following species as herbivores: Acanthurus bahianus, A. chirurgus, A. coeruleus, Kyphosus sectatrix, Scarus iseri, Sc. taeniopterus, Sc. vetula, Sparisoma atomarium, Sp. aerofrenatum, Sp. chrysopterum, Sp. rubripinne, and Sp. viride. We used average length-weight coefficients (a and b) …
TempVar_raw	We used detrended standard deviation in sea surface temperatures over 1985-2012, using degree-heating week (DHW) data from NOAA Coral Reef Watch, from Heron et al. (2016). The resulting grid was at 1/24-degree resolution (about 20 km2). We assigned each survey station the temperature variation value of the pixel it was in; the nineteen stations not within a pixel because they were too close to th…
ThermalTol_raw	We used the PR Biological Condition Gradient (BCG) assignments of taxa to five thermal tolerance categories for this indicator (USEPA, 2016). A few rare species found at a few sites did not have thermal tolerances assigned in the BCG report. For these taxa, we used the averaged values of their congeners. We applied these tolerance values to all colonies in the demographic surveys to calculate the…
SimpsonDiv_rescaled	The raw Simpson diversity rescaled so that the site with the highest diversity receives a 1
FractNotDiseased_rescaled	The raw non-diseased values rescaled so that the site with the lowest fraction of diseased colonies receives a 1
HardCoralCover_rescaled	The raw hard coral cover values rescaled so that the site with the highest hard coral cover receives a 1
AlgaeCover_rescaled	The raw fleshy macroalgae cover values rescaled so that the site with the lowest algae cover receives a 1
Rugosity_rescaled	The raw rugosity values rescaled so that the site with the highest rugosity receives a 1
HerbivoreBiomass_rescaled	The raw herbivorous fish biomass values rescaled so that the site with the highest biomass receives a 1
TempVar_rescaled	The raw temperature variation values rescaled so that the site with the highest temperature variation receives a 1
ThermalTol_rescaled	The raw average colony thermal tolerance values rescaled so that the site with the highest average thermal tolerance receives a 1
weighting_sys	The system for weighting indicators. The first weighting system (value = 0) has all indicators weighted evenly.
resil_all_indic	Resilience score of all rescaled indicators, using the given indicator weighting system. The site with the highest score receives a 1.
resil_no_temp_var	Resilience score of all rescaled indicators except the temperature variation indicator, using the given indicator weighting system. The site with the highest score receives a 1.
resil_rank_all_indic	The rank of each site by the resilience score calculated from all indicators, with the most resilient site receiving a 1
resil_rank_no_temp_var	The rank of each site by the resilience score calculated from all indicators except temperature variation, with the most resilient site receiving a 1
resil_quart_all_indic	Resilience ranks of sites assigned to quartiles, with the first quartile being the quarter of sites that are most resilient. Resilience is calculated from all indicators.
resil_quart_no_temp_var	Resilience ranks of sites assigned to quartiles, with the first quartile being the quarter of sites that are most resilient. Resilience is calculated from all indicators except temperature variation.
quartile_change_all_indic	How the resilience quartile of each site changes from unweighted indicators to weighted indicators for each weighting system. The first number is the quartile using unweighted indicators and the second number is the quartile using weighted indicators. Resilience is calcculated from all indicators.
diff_unweighted_weighted_all_indic	The change in the site's resilience rank from unweighted to weighted indicators for each weighting system. Negative numbers mean a lower resilience rank. Calculated using all indicators.
quartile_change_no_temp_var	How the resilience quartile of each site changes from unweighted indicators to weighted indicators for each weighting system. The first number is the quartile using unweighted indicators and the second number is the quartile using weighted indicators. Resilience is calcculated from all indicators except temperature variation.
diff_unweighted_weighted_no_temp_var	The change in the site's resilience rank from unweighted to weighted indicators for each weighting system. Negative numbers mean a lower resilience rank. Calculated using all indicators except temperature variation.
dive_total_fishing	Amount of fishing effort expended using diving methods. From Shivlani and Koeneke 2011.
line_total_fishing	Amount of fishing effort expended using line fishing methods. From Shivlani and Koeneke 2011.
net_total_fishing	Amount of fishing effort expended using net fishing methods. From Shivlani and Koeneke 2011.
trap_total_fishing	Amount of fishing effort expended using trap fishing methods. From Shivlani and Koeneke 2011.
all_total_fishing	Total fishing effort expended using all fishing methods. From Shivlani and Koeneke 2011.
all_total_fishing_rescaled	Total fishing effort, rescaled to 1 (site with greatest fishing effort assigned 1). Uses data from Shivlani and Koeneke 2011.
NearPPt1	From the land-based sources of pollution model. The river/stream mouth ID that is closest to the NCRMP site.
NearPPt2	From the land-based sources of pollution model. The river/stream mouth ID that is second closest to the NCRMP site.
NearPPt3	From the land-based sources of pollution model. The river/stream mouth ID that is third closest to the NCRMP site.
NearPPt4	From the land-based sources of pollution model. The river/stream mouth ID that is fourth closest to the NCRMP site.
NearPPt5	From the land-based sources of pollution model. The river/stream mouth ID that is fifth closest to the NCRMP site.
NearPPt6	From the land-based sources of pollution model. The river/stream mouth ID that is sixth closest to the NCRMP site.
NearPPt7	From the land-based sources of pollution model. The river/stream mouth ID that is seventh closest to the NCRMP site.
StrdNtrgen	From the land-based sources of pollution model. The nitrogen load at the NRMP site rescaled to 1 (site with highest load assigned 1). Nitrogen load comes from the OpenNSPECT watershed model that produces load at river/stream mouths with >185 kg nitrogen/yr, followed by a simple dispersion model that sums the nitrogen loads from the seven river/stream mouths that are closest to each NCRMP site. On…
StrdSedmnt	From the land-based sources of pollution model. The sediment load at the NRMP site rescaled to 1 (site with highest load assigned 1). Sediment load comes from the OpenNSPECT watershed model that produces load at river/stream mouths with >185 kg nitrogen/yr, followed by a simple dispersion model that sums the sediment loads from the seven river/stream mouths that are closest to each NCRMP site. On…
StrdLBSP	From the land-based sources of pollution model. The average of the rescaled nitrogen and sediment loads at each site, then rescaled to 1 (site with highest load assigned 1).
restorn_axn	Whether the site qualifies for the reef restoration criteria: 1) Hard coral cover is lower than the average, and 2) site resilience is in the upper two quartiles
LBSP_axn	Whether the site qualifies for the LBSP management criteria: 1) Land-based sources of pollution are higher than the average, and 2) site resilience is in the upper two quartiles
bleaching_axn	Whether the site qualifies for the bleaching management criteria: 1) Bleaching resistance is lower than the average, and 2) herbivore biomass is lower than the average
tourism_axn	Whether the site qualifies for the tourism outreach criteria: 1) Coral diversity is higher than average, 2) algae cover is lower than the average, and 3) herbivore biomass is higher than the average
fishing_axn	Whether the site qualifies for the fishery management criteria: 1) Herbivore biomass is lower than the average, and 2) fishing pressure is higher than the average
disease_axn	Whether the site qualifies for the coral disease management criteria: 1) Coral cover is higher than average, and 2) disease prevalence is higher than the average
protexn_axn	Whether the site qualifies for the reef protection criteria: 1) LBSP is moderate, 2) fishing is moderate, and 3) resilience is in the upper two quartiles
all_axns	The list of which management actions the site qualifies for
all_axns_brief	The list of which management actions the site qualifies for, as abbrevations (for mapping)
onset_yr_annual_bleaching_rcp85	The onset year of annual significant bleaching under RCP8.5 from van Hooidonk et al. 2016
outside_annual_bleaching_proj_raster	Whether the site fell within the van Hooidonk et al. 2016 ASB onset raster
exposure	Categorization of sites into high exposure (ASB onset 2036-2041) and low exposure (ASB onset 2042-2046)
vulnerability	Categorization of sites into three vulnerability levels: high ASB exposure and low resilience = high vulnerability, low ASB exposure and high resilience = low vulnerability, and both high ASB exposure and resilience or both low ASB exposure and resilience = moderate vulnerability

## Sheet: Data
Station	survey_date	latitude	longitude	biotope	minDepth	maxDepth	SimpsonDiv_raw	FractNotDiseased_raw	HardCoralCover_raw	AlgaeCover_raw	Rugosity_raw	HerbivoreBiomass_raw	TempVar_raw	ThermalTol_raw	SimpsonDiv_rescaled	FractNotDiseased_rescaled	HardCoralCover_rescaled	AlgaeCover_rescaled	Rugosity_rescaled	HerbivoreBiomass_rescaled	TempVar_rescaled	ThermalTol_rescaled	weighting_sys	resil_all_indic	resil_no_temp_var	resil_rank_all_indic	resil_rank_no_temp_var	resil_quart_all_indic	resil_quart_no_temp_var	quartile_change_all_indic	diff_unweighted_weighted_all_indic	quartile_change_no_temp_var	diff_unweighted_weighted_no_temp_var	dive_total_fishing	line_total_fishing	net_total_fishing	trap_total_fishing	all_total_fishing	all_total_fishing_rescaled	NearPPt1	NearPPt2	NearPPt3	NearPPt4	NearPPt5	NearPPt6	NearPPt7	StrdNtrgen	StrdSedmnt	StrdLBSP
9134	2014-07-14	17.8779	-66.1584	SW	87	92	0.834677	1	12	41	0.925	2321.24	0.2885	3.09375	0.894297	1	0.428571	0.672131	0.632479	0.0752586	0.710766	0.61875	0	0.904699	0.903818	12	9	1	1	N/A	N/A	N/A	N/A	0	1080	0	768	1848	0.151265	83	84	82	81	80	85	86	0.0202425	0.026738	0.0234903
9135	2014-07-17	17.8774	-66.124	SW	79	89	0.886243	1	2	61	1.4625	1532.35	0.317	3.55357	0.949546	1	0.0714286	1	1	0.0496813	0.780981	0.710714	0	1	1	1	1	1	1	N/A	N/A	N/A	N/A	0	1013	0	480	1493	0.122207	83	84	85	86	87	88	82	0.0250103	0.0280347	0.0265225
9142	2014-07-14	17.9266	-66.0893	SW	33	41	0.818182	1	2	21	0.254167	835.338	0.3025	3.86364	0.876623	1	0.0714286	0.344262	0.173789	0.0270831	0.745257	0.772727	0	0.721129	0.68305	78	76	4	3	N/A	N/A	N/A	N/A	708	938	750	360	2756	0.225587	85	86	87	84	88	83	89	0.0577195	0.0382044	0.047962
9144	2014-07-15	17.9423	-66.0244	SW	7	10	0.848485	1	2	21	0.502083	2817.54	0.2784	3.5	0.909091	1	0.0714286	0.344262	0.343305	0.0913494	0.685883	0.7	0	0.745246	0.723524	65	62	3	3	N/A	N/A	N/A	N/A	708	1032	906	360	3006	0.246051	88	87	89	86	90	85	91	0.0752992	0.0378255	0.0565624
9145	2014-07-17	17.9445	-66.0819	SW	19	22	0.728509	0.96875	21	19	0.354167	5630.67	0.2905	4.39583	0.780545	0.96875	0.75	0.311475	0.242165	0.182556	0.715693	0.879167	0	0.868401	0.86056	19	17	1	1	N/A	N/A	N/A	N/A	708	648	750	360	2466	0.20185	85	86	87	88	84	89	83	0.0766746	0.0488654	0.06277
9146	2014-07-15	17.949	-65.9875	SW	60	78	0.892038	0.974359	3	3	0.3375	1598.54	0.2889	3.4359	0.955755	0.974359	0.107143	0.0491803	0.230769	0.0518275	0.711752	0.687179	0	0.677405	0.639192	87	86	4	4	N/A	N/A	N/A	N/A	708	1362	438	168	2676	0.219039	90	89	91	88	87	86	92	0.0807081	0.0469445	0.0638263
9147	2014-07-14	17.9582	-66.0038	SW	23	27	0.777841	1	28	24	0.304167	2097.9	0.2784	4.43204	0.833401	1	1	0.393443	0.207977	0.0680176	0.685883	0.886408	0	0.912407	0.917989	9	7	1	1	N/A	N/A	N/A	N/A	708	684	906	168	2466	0.20185	89	90	88	87	91	86	85	0.107967	0.0505929	0.0792797
9148	2014-07-15	18.0162	-65.8193	SW	34	36	0.810811	1	11	18	0.2625	1089	0.3172	4.2027	0.868726	1	0.392857	0.295082	0.179487	0.0353073	0.781473	0.840541	0	0.789859	0.755432	47	48	2	2	N/A	N/A	N/A	N/A	1794	1644	1452	198	5088	0.416469	94	95	96	93	97	92	98	0.138022	0.093758	0.11589
9152	2014-08-19	18.0982	-65.3285	E	67	75	0.756742	1	10	24	0.942308	8649.14	0.3165	2.83871	0.810795	1	0.357143	0.393443	0.644313	0.28042	0.779749	0.567742	0	0.868986	0.847844	18	20	1	1	N/A	N/A	N/A	N/A	1638	2574	210	444	4866	0.398297	-99999	-99999	-99999	-99999	-99999	-99999	-99999	NA	NA	NA
9153	2014-08-20	18.2123	-65.3955	E	72	72	0.666667	1	0	5	0.120833	0	0.3691	4.25	0.714286	1	0	0.0819672	0.0826211	0	0.909337	0.85	0	0.654078	0.57073	91	95	4	4	N/A	N/A	N/A	N/A	1350	822	0	576	2748	0.224932	-99999	-99999	-99999	-99999	-99999	-99999	-99999	NA	NA	NA
9154	2014-05-29	17.867	-67.124	SW	72	87	0.9101	1	20	37	0.779167	1811.9	0.2827	3.33871	0.975108	1	0.714286	0.606557	0.532764	0.058745	0.696477	0.667742	0	0.944147	0.952698	5	3	1	1	N/A	N/A	N/A	N/A	4419	4186	3024	588	12217	1	59	58	60	57	56	61	62	0.00182532	0.00428922	0.00305727
9155	2014-05-29	17.872	-67.0763	SW	59	77	0.866667	0.967742	15	40	0.366667	1374.09	0.2748	2.8871	0.928571	0.967742	0.535714	0.655738	0.250712	0.0445505	0.677014	0.577419	0	0.833723	0.828308	29	26	2	1	N/A	N/A	N/A	N/A	4599	4189	2760	564	12112	0.991405	60	59	61	58	62	63	57	0.00175236	0.00428228	0.00301732
9156	2014-05-28	17.876	-67.1168	SW	77	81	0.904762	1	0	2	0.1375	285.516	0.2952	3.64286	0.969388	1	0	0.0327869	0.0940171	0.00925692	0.727273	0.728571	0	0.64025	0.592721	92	92	4	4	N/A	N/A	N/A	N/A	5122	3123	3024	588	11857	0.970533	59	58	60	57	61	56	62	0.00198028	0.00468917	0.00333473
9157	2014-05-28	17.8962	-67.0072	SW	54	62	0.816358	0.938272	5	27	0.516667	2279.9	0.3061	3.43827	0.874669	0.938272	0.178571	0.442623	0.353276	0.0739182	0.754127	0.687654	0	0.773614	0.742252	54	53	3	3	N/A	N/A	N/A	N/A	3448	5153	2220	648	11469	0.938774	64	63	62	61	60	65	59	0.0291683	0.0314125	0.0302904
9160	2014-05-29	17.9018	-67.0699	SW	49	55	0.844367	1	4	29	0.235417	2162.29	0.2997	3.63095	0.904679	1	0.142857	0.47541	0.160969	0.0701053	0.738359	0.72619	0	0.758415	0.727869	58	59	3	3	N/A	N/A	N/A	N/A	4518	3186	3360	510	11574	0.947368	60	61	62	63	59	58	64	0.00207711	0.00539589	0.0037365
9161	2014-05-28	17.905	-67.034	SW	57	61	0.844805	0.946429	6	24	0.425	2988.27	0.3061	3.58929	0.905148	0.946429	0.214286	0.393443	0.290598	0.0968847	0.754127	0.717857	0	0.776429	0.745528	52	52	2	2	N/A	N/A	N/A	N/A	4324	3615	3360	558	11857	0.970533	63	62	61	60	64	59	58	0.001906	0.00478238	0.00334419
9162	2014-05-30	17.9044	-66.9287	SW	42	42	0.816667	0.9375	6	39	0.120833	176.536	0.3064	4.21875	0.875	0.9375	0.214286	0.639344	0.0826211	0.0057236	0.754866	0.84375	0	0.782599	0.752551	51	50	2	2	N/A	N/A	N/A	N/A	3537	3566	954	372	8429	0.68994	65	64	63	62	-99999	-99999	-99999	0.0627004	0.063689	0.0631947
9164	2014-05-30	17.9068	-66.9433	SW	43	43	0.770936	0.965517	3	23	0.110417	94.6665	0.3064	4.58621	0.826003	0.965517	0.107143	0.377049	0.0754986	0.00306925	0.754866	0.917241	0	0.723864	0.684222	75	75	3	3	N/A	N/A	N/A	N/A	3837	3936	2502	648	10923	0.894082	65	64	63	62	61	-99999	-99999	0.056582	0.0578889	0.0572355
9165	2014-05-27	17.9065	-66.916	SW	40	42	0.683824	0.941176	10	42	0.172917	115.05	0.284	4.17647	0.732668	0.941176	0.357143	0.688525	0.118234	0.00373011	0.69968	0.835294	0	0.786799	0.768978	49	44	2	2	N/A	N/A	N/A	N/A	3537	3566	954	372	8429	0.68994	65	64	63	-99999	-99999	-99999	-99999	0.0712435	0.0722537	0.0717486
9167	2014-06-19	17.918	-67.3118	SW	45	48	0.832512	1	7	42	0.489583	2432.06	0.2648	3.62069	0.891977	1	0.25	0.688525	0.334758	0.0788515	0.652377	0.724138	0	0.830697	0.82994	30	25	2	1	N/A	N/A	N/A	N/A	3376	1245	1032	564	6217	0.508881	56	-99999	-99999	-99999	-99999	-99999	-99999	6.09e-05	2.92e-05	4.5e-05
9170	2014-06-20	17.9217	-67.3207	SW	58	62	0.917496	0.894737	6	43	0.416667	1278.98	0.2648	3.5	0.983032	0.894737	0.214286	0.704918	0.2849	0.0414666	0.652377	0.7	0	0.804645	0.799633	39	30	2	2	N/A	N/A	N/A	N/A	3286	1587	1284	402	6559	0.536875	-99999	-99999	-99999	-99999	-99999	-99999	-99999	NA	NA	NA
9173	2014-06-19	17.9235	-67.315	SW	62	63	0.7	1	0	4	0.1	183.862	0.2648	3	0.75	1	0	0.0655738	0.0683761	0.00596111	0.652377	0.6	0	0.564921	0.520753	98	98	4	4	N/A	N/A	N/A	N/A	3286	1587	1284	402	6559	0.536875	56	-99999	-99999	-99999	-99999	-99999	-99999	6.03e-05	2.89e-05	4.46e-05
9174	2014-05-27	17.9198	-66.9319	SW	41	43	0.833333	1	1	20	0.213636	281.686	0.3064	4.23077	0.892857	1	0.0357143	0.327869	0.146076	0.00913274	0.754866	0.846154	0	0.721398	0.681353	77	78	3	4	N/A	N/A	N/A	N/A	3333	2754	3084	378	9549	0.781616	65	64	63	62	-99999	-99999	-99999	0.0815878	0.0828243	0.0822061
9176	2014-05-30	17.9222	-66.9078	SW	41	42	0.844444	0.8	0	27	0.120833	142.26	0.2819	4.2	0.904762	0.8	0	0.442623	0.0826211	0.00461231	0.694506	0.84	0	0.677614	0.643041	86	85	4	4	N/A	N/A	N/A	N/A	3459	3560	1014	102	8135	0.665875	65	64	63	-99999	-99999	-99999	-99999	0.115848	0.117307	0.116577
9177	2014-06-20	17.927	-67.3084	SW	62	64	0.823529	1	2	19	0.264583	1909.69	0.2648	4.08824	0.882353	1	0.0714286	0.311475	0.180912	0.0619153	0.652377	0.817647	0	0.715185	0.69556	80	69	4	3	N/A	N/A	N/A	N/A	3376	1245	1032	564	6217	0.508881	56	-99999	-99999	-99999	-99999	-99999	-99999	6.38e-05	3.06e-05	4.72e-05
9178	2014-05-28	17.9304	-67.0884	SW	15	22	0.662626	0.977778	17	1	0.55	4746.48	0.2869	4.52222	0.709957	0.977778	0.607143	0.0163934	0.376068	0.153889	0.706824	0.904444	0	0.80047	0.783389	41	36	2	2	N/A	N/A	N/A	N/A	3776	3192	3739	558	11265	0.922076	60	61	59	58	62	63	57	0.0036012	0.00945718	0.00652919
9187	2014-06-13	17.9456	-66.6975	SW	37	42	0.806818	1	10	0	0.452083	3266.39	0.2423	4.09091	0.864448	1	0.357143	0	0.309117	0.105902	0.596945	0.818182	0	0.728422	0.722553	73	63	3	3	N/A	N/A	N/A	N/A	2674	2832	588	96	6190	0.506671	67	68	66	69	-99999	-99999	-99999	0.126437	0.0907246	0.108581
9188	2014-05-27	17.9484	-66.9032	SW	8	20	0.538095	0.952381	5	22	0.891667	3594.94	0.2819	4.47619	0.576531	0.952381	0.178571	0.360656	0.609687	0.116554	0.694506	0.895238	0	0.788178	0.771665	48	43	2	2	N/A	N/A	N/A	N/A	2685	2150	1284	102	6221	0.509208	65	64	66	63	-99999	-99999	-99999	1	1	1
9191	2014-06-19	17.9525	-67.2288	SW	21	24	0	1	0	40	0.120833	215.78	0.2595	5	0	1	0	0.655738	0.0826211	0.00699596	0.63932	1	0	0.608497	0.574177	96	94	4	4	N/A	N/A	N/A	N/A	4504	1163	1968	414	8049	0.658836	56	57	55	58	59	53	52	0.0161795	0.0113599	0.0137697
9195	2014-06-16	18.1013	-67.4213	SW	50	52	0.931159	0.916667	5	29	0.266667	1371.47	0.2845	4.02083	0.997671	0.916667	0.178571	0.47541	0.182336	0.0444655	0.700912	0.804167	0	0.77309	0.752773	56	49	3	2	N/A	N/A	N/A	N/A	3886	1341	1284	510	7021	0.574691	-99999	-99999	-99999	-99999	-99999	-99999	-99999	NA	NA	NA
9198	2014-05-20	17.9681	-66.7723	SW	9	12	0.419118	1	4	41	0.327083	1952.86	0.2424	4.76471	0.449055	1	0.142857	0.672131	0.223647	0.0633149	0.597191	0.952941	0	0.737303	0.732833	69	58	3	3	N/A	N/A	N/A	N/A	2710	1394	828	96	5028	0.411558	66	67	65	68	-99999	-99999	-99999	0.49947	0.392833	0.446151
9199	2014-06-16	18.0848	-67.4179	SW	36	39	0.561497	0.941176	4	12	0.394	3086.96	0.2845	4.26471	0.601604	0.941176	0.142857	0.196721	0.269402	0.100084	0.700912	0.852941	0	0.684189	0.649351	85	83	4	4	N/A	N/A	N/A	N/A	4246	1293	1284	510	7333	0.600229	-99999	-99999	-99999	-99999	-99999	-99999	-99999	NA	NA	NA
9200	2014-06-20	17.9868	-67.3314	SW	28	34	0.778151	0.885714	8	38	0.30625	2576.92	0.2743	4.02857	0.833733	0.885714	0.285714	0.622951	0.209402	0.0835483	0.675782	0.805714	0	0.791493	0.779437	45	39	2	2	N/A	N/A	N/A	N/A	3706	984	510	366	5566	0.455595	-99999	-99999	-99999	-99999	-99999	-99999	-99999	NA	NA	NA
9201	2014-06-20	17.9937	-67.2341	SW	10	28	0.863248	0.888889	17	3	0.6125	1390.74	0.296	4.11111	0.924908	0.888889	0.607143	0.0491803	0.418803	0.0450901	0.729244	0.822222	0	0.8064	0.785598	37	34	2	2	N/A	N/A	N/A	N/A	4404	1463	918	390	7175	0.587296	55	56	53	57	52	58	51	0.0224993	0.0141491	0.0183242
9204	2014-06-16	18.0703	-67.2687	SW	12	15	0.755793	1	2	19	0.245833	2225.03	0.306	4.33824	0.809778	1	0.0714286	0.311475	0.168091	0.0721395	0.75388	0.867647	0	0.728908	0.690296	72	71	3	3	N/A	N/A	N/A	N/A	4886	1013	510	498	6907	0.56536	53	52	51	54	50	55	49	0.0146967	0.00786818	0.0112824
9207	2014-06-16	18.119	-67.2588	SW	11	12	0	1	0	39	0.1	61.0679	0.3189	4.33333	0	1	0	0.639344	0.0683761	0.00197993	0.785661	0.866667	0	0.604426	0.538834	97	97	4	4	N/A	N/A	N/A	N/A	4886	1061	270	498	6715	0.549644	51	54	50	49	52	53	48	0.0766384	0.0679032	0.0722708
9208	2014-06-17	18.1323	-67.2818	SW	20	29	0.769231	1	0	39	0.18	4337.29	0.2836	4.46154	0.824176	1	0	0.639344	0.123077	0.140622	0.698694	0.892308	0	0.77633	0.757006	53	47	3	2	N/A	N/A	N/A	N/A	4706	648	270	498	6122	0.501105	51	49	50	54	52	48	53	0.0669757	0.0595748	0.0632752
9210	2014-06-17	18.1493	-67.2599	SW	23	24	0.618182	1	0	12	0.183333	29.4311	0.2836	4.31818	0.662338	1	0	0.196721	0.125356	0.000954207	0.698694	0.863636	0	0.637806	0.595855	93	91	4	4	N/A	N/A	N/A	N/A	4742	1061	270	414	6487	0.530981	49	50	48	51	54	52	53	0.0866376	0.0773179	0.0819778
9212	2014-06-17	18.1665	-67.2607	SW	27	30	0.844758	1	4	15	0.314583	4540.87	0.2836	3.15625	0.905098	1	0.142857	0.245902	0.2151	0.147223	0.698694	0.63125	0	0.716626	0.68755	79	73	4	3	N/A	N/A	N/A	N/A	4922	1433	270	414	7039	0.576164	49	48	50	54	51	47	46	0.102475	0.0805325	0.091504
9213	2014-06-17	18.1834	-67.2289	SW	23	25	0.802439	1	4	7	0.241667	3471.76	0.2726	4.10976	0.859756	1	0.142857	0.114754	0.165242	0.11256	0.671594	0.821951	0	0.699114	0.672845	82	79	4	4	N/A	N/A	N/A	N/A	3742	1283	738	186	5949	0.486944	48	49	47	46	50	54	45	0.25301	0.194812	0.223911
9216	2014-08-19	18.2342	-65.4102	E	56	58	0.709957	0.954545	2	36	0.386667	2185.24	0.3691	4.13636	0.760668	0.954545	0.0714286	0.590164	0.264387	0.0708493	0.909337	0.827273	0	0.799779	0.74023	43	55	2	3	N/A	N/A	N/A	N/A	1506	324	0	396	2226	0.182205	-99999	-99999	-99999	-99999	-99999	-99999	-99999	NA	NA	NA
9217	2014-08-19	18.2763	-65.2289	E	70	72	0.838235	1	4	28	0.5375	11632.6	0.3274	2.52941	0.898109	1	0.142857	0.459016	0.367521	0.377148	0.806603	0.505882	0	0.819282	0.784406	32	35	2	2	N/A	N/A	N/A	N/A	3314	3360	282	180	7136	0.584104	-99999	-99999	-99999	-99999	-99999	-99999	-99999	NA	NA	NA
9219	2014-08-19	18.2985	-65.3276	E	10	17	0.827053	0.956522	9	26	1.04167	5053.58	0.4059	2.88043	0.886128	0.956522	0.321429	0.42623	0.712251	0.163846	1	0.576087	0	0.90654	0.845467	10	21	1	1	N/A	N/A	N/A	N/A	3452	3678	282	204	7616	0.623394	-99999	-99999	-99999	-99999	-99999	-99999	-99999	NA	NA	NA
9221	2014-08-18	18.3002	-65.32	E	75	75	0	1	0	8	0.1	0	0.3068	4	0	1	0	0.131148	0.0683761	0	0.755851	0.8	0	0.495362	0.41819	100	100	4	4	N/A	N/A	N/A	N/A	3452	3678	282	204	7616	0.623394	-99999	-99999	-99999	-99999	-99999	-99999	-99999	NA	NA	NA
9224	2014-08-19	18.3066	-65.2301	E	39	40	0.825758	1	3	41	0.816667	2716.93	0.2652	3.37879	0.88474	1	0.107143	0.672131	0.558405	0.0880876	0.653363	0.675758	0	0.834113	0.833707	28	23	2	1	N/A	N/A	N/A	N/A	3824	3789	282	108	8003	0.655071	-99999	-99999	-99999	-99999	-99999	-99999	-99999	NA	NA	NA
9228	2014-08-20	18.3148	-65.3518	E	54	55	0.838235	1	1	0	0.45	875.943	0.4059	4.14706	0.898109	1	0.0357143	0	0.307692	0.0283996	1	0.829412	0	0.736977	0.648209	70	84	3	4	N/A	N/A	N/A	N/A	2352	1924	282	300	4858	0.397643	-99999	-99999	-99999	-99999	-99999	-99999	-99999	NA	NA	NA
9231	2014-08-20	18.3179	-65.3518	E	42	44	0	1	1	4	0.188462	0	0.4059	2.5	0	1	0.0357143	0.0655738	0.128863	0	1	0.5	0	0.490827	0.361852	101	103	4	4	N/A	N/A	N/A	N/A	2352	1968	282	300	4902	0.401244	-99999	-99999	-99999	-99999	-99999	-99999	-99999	NA	NA	NA
9233	2014-08-18	18.323	-65.3313	E	12	15	0.688515	0.964706	10	45	0.9125	6701.77	0.4059	4.15294	0.737695	0.964706	0.357143	0.737705	0.623932	0.217283	1	0.830588	0	0.983227	0.93468	2	6	1	1	N/A	N/A	N/A	N/A	2510	3054	282	108	5954	0.487354	-99999	-99999	-99999	-99999	-99999	-99999	-99999	NA	NA	NA
9235	2014-08-18	18.3275	-65.3303	E	2	2	0.826441	0.912281	5	22	0.110417	335.59	0.4059	3.52632	0.885473	0.912281	0.178571	0.360656	0.0754986	0.0108804	1	0.705263	0	0.742244	0.654336	66	81	3	4	N/A	N/A	N/A	N/A	2510	3054	282	108	5954	0.487354	-99999	-99999	-99999	-99999	-99999	-99999	-99999	NA	NA	NA
9236	2014-08-18	18.3503	-65.3204	E	73	77	0.77098	0.980392	5	30	0.933333	1017.95	0.313	2.90196	0.82605	0.980392	0.178571	0.491803	0.638177	0.0330038	0.771126	0.580392	0	0.808923	0.779774	36	38	2	2	N/A	N/A	N/A	N/A	2510	3762	282	108	6662	0.545306	-99999	-99999	-99999	-99999	-99999	-99999	-99999	NA	NA	NA
9237	2014-08-20	18.3537	-65.3576	E	46	53	0.762447	0.947368	4	8	0.234615	9400.95	0.3124	3.97368	0.816907	0.947368	0.142857	0.131148	0.160421	0.304795	0.769648	0.794737	0	0.731324	0.689809	71	72	3	3	N/A	N/A	N/A	N/A	2024	2351	282	348	5005	0.409675	-99999	-99999	-99999	-99999	-99999	-99999	-99999	NA	NA	NA
9239	2014-06-16	18.1535	-67.3213	SW	34	35	0.828571	0.952381	2	42	0.120833	20.2858	0.2801	4.19048	0.887755	0.952381	0.0714286	0.688525	0.0826211	0.0006577	0.690071	0.838095	0	0.75715	0.736497	60	57	3	3	N/A	N/A	N/A	N/A	4742	660	270	390	6062	0.496194	49	51	-99999	-99999	-99999	-99999	-99999	0.000671924	0.000312014	0.000491969
9241	2014-09-07	18.5191	-67.099	N	42	51	0.757246	1	5	17	0.3375	722.813	0.297	4.35417	0.811335	1	0.178571	0.278689	0.230769	0.0234348	0.731707	0.870833	0	0.741654	0.709761	68	66	3	3	N/A	N/A	N/A	N/A	468	3242	0	192	3902	0.319391	24	23	25	22	26	27	21	0.182667	0.136282	0.159474
9247	2014-09-07	18.4884	-66.9275	N	16	18	0.666667	1	1	41	0.23125	0	0.3312	4	0.714286	1	0.0357143	0.672131	0.15812	0	0.815965	0.8	0	0.754396	0.706963	61	67	3	3	N/A	N/A	N/A	N/A	0	2138	120	48	2306	0.188753	18	19	20	17	16	21	15	0.175287	0.0450303	0.110158
9248	2014-09-07	18.4845	-66.902	N	13	16	0	0.666667	0	7	0.247917	7.6573	0.3312	4	0	0.666667	0	0.114754	0.169516	0.000248263	0.815965	0.8	0	0.461522	0.366252	103	102	4	4	N/A	N/A	N/A	N/A	0	2138	120	48	2306	0.188753	18	17	16	19	15	20	13	0.745277	0.249934	0.497605
9249	2014-07-27	18.392	-67.4823	SW	38	48	0.815459	1	6	30	0.758333	2708.57	0.2783	3.98913	0.873706	1	0.214286	0.491803	0.518519	0.0878164	0.685637	0.797826	0	0.8395	0.833225	25	24	1	1	N/A	N/A	N/A	N/A	0	2512	0	0	2512	0.205615	-99999	-99999	-99999	-99999	-99999	-99999	-99999	NA	NA	NA
9253	2014-07-27	18.387	-67.4733	SW	53	57	0.856164	1	15	25	0.739583	3139.94	0.2783	3.78767	0.917319	1	0.535714	0.409836	0.505698	0.101802	0.685637	0.757534	0	0.883357	0.884245	15	12	1	1	N/A	N/A	N/A	N/A	0	4884	0	0	4884	0.399771	-99999	-99999	-99999	-99999	-99999	-99999	-99999	NA	NA	NA
9256	2014-07-27	18.3816	-67.4871	SW	34	43	0.859322	1	6	39	0.6375	4413.16	0.2783	3.83333	0.920702	1	0.214286	0.639344	0.435897	0.143082	0.685637	0.766667	0	0.863954	0.861673	20	15	1	1	N/A	N/A	N/A	N/A	0	2542	0	0	2542	0.208071	-99999	-99999	-99999	-99999	-99999	-99999	-99999	NA	NA	NA
9257	2014-07-27	18.3785	-67.4843	SW	55	62	0.771989	0.964706	17	48	0.870833	2266.79	0.2783	3.45294	0.827131	0.964706	0.607143	0.786885	0.595442	0.0734931	0.685637	0.690588	0	0.940434	0.950645	6	4	1	1	N/A	N/A	N/A	N/A	0	2542	0	0	2542	0.208071	-99999	-99999	-99999	-99999	-99999	-99999	-99999	NA	NA	NA
9260	2014-06-10	18.3513	-67.2669	N	4	8	0.637681	0.916667	16	10	0.572917	6588.31	0.2804	4.375	0.68323	0.916667	0.571429	0.163934	0.391738	0.213604	0.690811	0.875	0	0.810163	0.798014	35	31	2	2	N/A	N/A	N/A	N/A	1524	2882	1392	24	5822	0.476549	38	39	40	37	41	36	42	0.0189482	0.00503106	0.0119896
9262	2014-09-08	18.4945	-66.3992	N	36	42	0.898551	0.958333	9	37	0.254167	754.73	0.2831	3.6875	0.962733	0.958333	0.321429	0.606557	0.173789	0.0244696	0.697462	0.7375	0	0.805824	0.791574	38	32	2	2	N/A	N/A	N/A	N/A	378	2817	1462	282	4939	0.404273	2	1	0	6	5	4	3	0.296058	0.11126	0.203659
9267	2014-09-08	18.4841	-66.3322	N	27	34	0.758176	0.988095	15	19	0.347917	669.027	0.296	4.1369	0.812331	0.988095	0.535714	0.311475	0.237892	0.021691	0.729244	0.827381	0	0.802507	0.781069	40	37	2	2	N/A	N/A	N/A	N/A	354	996	508	120	1978	0.161906	1	0	6	5	4	2	3	0.125284	0.0419481	0.0836161
9269	2014-08-26	18.371	-65.5595	E	24	28	0.813853	1	2	4	0.227083	58.8186	0.3425	3.77273	0.871985	1	0.0714286	0.0655738	0.155271	0.001907	0.843804	0.754545	0	0.676785	0.610852	88	90	4	4	N/A	N/A	N/A	N/A	1770	686	264	84	2804	0.229516	107	108	106	109	105	110	-99999	0.0224652	0.0443958	0.0334305
9270	2014-08-26	18.3638	-65.5389	E	25	27	0.8	1	3	23	0.3	1170.91	0.3188	4.1	0.857143	1	0.107143	0.377049	0.205128	0.0379628	0.785415	0.82	0	0.75325	0.712019	62	65	3	3	N/A	N/A	N/A	N/A	1650	686	264	84	2684	0.219694	107	108	106	105	109	-99999	-99999	0.0177574	0.0364579	0.0271077
9274	2014-08-26	18.3535	-65.5674	E	49	56	0.843922	1	24	25	0.933333	244.433	0.3425	3.60784	0.904202	1	0.857143	0.409836	0.638177	0.00792495	0.843804	0.721569	0	0.967694	0.949278	3	5	1	1	N/A	N/A	N/A	N/A	2046	770	282	84	3182	0.260457	107	108	106	105	109	110	-99999	0.0267348	0.0542533	0.0404941
9277	2014-08-28	18.2617	-65.6061	E	12	15	0.5	1	3	33	0.520833	732.667	0.263	4.875	0.535714	1	0.107143	0.540984	0.356125	0.0237543	0.647943	0.975	0	0.752679	0.740106	63	56	3	3	N/A	N/A	N/A	N/A	1212	978	390	108	2688	0.220021	105	106	107	104	103	108	109	0.045647	0.0688328	0.0572399
9281	2014-08-28	18.3491	-67.2702	N	28	33	0.7885	0.95283	24	3	0.704167	2139.32	0.2804	4.12736	0.844821	0.95283	0.857143	0.0491803	0.481481	0.0693605	0.690811	0.825472	0	0.857749	0.853372	22	19	1	1	N/A	N/A	N/A	N/A	1524	4520	1326	24	7394	0.605222	38	39	40	41	37	42	36	0.0173124	0.00462502	0.0109687
9283	2014-06-10	18.3459	-67.2698	N	35	41	0.877784	0.961165	19	23	0.277083	1160.49	0.2804	3.69417	0.940483	0.961165	0.678571	0.377049	0.189459	0.0376251	0.690811	0.738835	0	0.829505	0.820515	31	29	2	2	N/A	N/A	N/A	N/A	1524	4520	1326	24	7394	0.605222	38	39	40	41	37	42	36	0.0174499	0.00470293	0.0110764
9284	2014-08-28	18.3454	-67.2618	N	5	7	0.450292	1	4	0	0.325	649.944	0.2804	4.78947	0.482456	1	0.142857	0	0.222222	0.0210723	0.690811	0.957895	0	0.632343	0.591149	94	93	4	4	N/A	N/A	N/A	N/A	1524	2426	1392	24	5366	0.439224	39	38	40	41	42	37	36	0.0249438	0.00695729	0.0159506
9285	2014-09-06	18.3145	-67.2469	N	40	59	0.880261	0.981132	6	4	0.335417	715.563	0.2682	3.66038	0.943137	0.981132	0.214286	0.0655738	0.229345	0.0231998	0.660754	0.732075	0	0.692064	0.666911	83	80	4	4	N/A	N/A	N/A	N/A	1524	2306	1572	216	5618	0.459851	42	41	43	40	39	38	44	0.0857671	0.018969	0.052368
9288	2014-09-06	18.2928	-67.2415	N	39	46	0.88914	0.980769	12	5	0.54375	671.405	0.2832	3.19231	0.95265	0.980769	0.428571	0.0819672	0.371795	0.0217681	0.697709	0.638462	0	0.750347	0.726985	64	60	3	3	N/A	N/A	N/A	N/A	1524	3974	1698	216	7412	0.606696	43	42	41	40	44	39	45	0.170145	0.108535	0.13934
9289	2014-07-20	18.1041	-67.936	SW	23	36	0.774194	0.967742	8	15	0.97	30843.5	0.2752	3.29032	0.829493	0.967742	0.285714	0.245902	0.663248	1	0.678	0.658065	0	0.957898	0.972559	4	2	1	1	N/A	N/A	N/A	N/A	0	0	0	0	630	0.0515675	-99999	-99999	-99999	-99999	-99999	-99999	-99999	NA	NA	NA
9290	2014-07-30	18.1009	-67.9422	SW	52	58	0.830049	0.965517	6	18	0.7	3397.93	0.2752	4.10345	0.889338	0.965517	0.214286	0.295082	0.478632	0.110167	0.678	0.82069	0	0.800329	0.789253	42	33	2	2	N/A	N/A	N/A	N/A	0	0	0	0	630	0.0515675	-99999	-99999	-99999	-99999	-99999	-99999	-99999	NA	NA	NA
9292	2014-07-30	18.0888	-67.9446	SW	28	33	0.835165	0.928571	11	31	0.679167	2948.51	0.2752	4.03571	0.894819	0.928571	0.392857	0.508197	0.464387	0.0955959	0.678	0.807143	0	0.857474	0.855732	23	18	1	1	N/A	N/A	N/A	N/A	0	0	0	0	630	0.0515675	-99999	-99999	-99999	-99999	-99999	-99999	-99999	NA	NA	NA
9293	2014-08-01	18.0792	-67.9395	SW	9	20	0.911111	1	5	22	0.827083	3598.39	0.301	3.75	0.97619	1	0.178571	0.360656	0.565527	0.116666	0.741562	0.75	0	0.84302	0.825623	24	28	1	2	N/A	N/A	N/A	N/A	0	240	0	0	240	0.0196448	-99999	-99999	-99999	-99999	-99999	-99999	-99999	NA	NA	NA
9298	2014-07-31	18.0679	-67.8526	SW	40	49	0.75	1	5	59	0.3625	1129.67	0.3618	3.625	0.803571	1	0.178571	0.967213	0.247863	0.0366257	0.891353	0.725	0	0.871969	0.827973	17	27	1	2	N/A	N/A	N/A	N/A	0	0	0	0	144	0.0117869	-99999	-99999	-99999	-99999	-99999	-99999	-99999	NA	NA	NA
9299	2014-07-31	18.0588	-67.9141	SW	29	30	0.714286	1	1	10	0.314583	2646.55	0.301	3.28571	0.765306	1	0.0357143	0.163934	0.2151	0.0858057	0.741562	0.657143	0	0.658816	0.611332	90	89	4	4	N/A	N/A	N/A	N/A	0	144	0	0	144	0.0117869	-99999	-99999	-99999	-99999	-99999	-99999	-99999	NA	NA	NA
9302	2014-07-31	18.0544	-67.8645	SW	42	50	0.933333	1	4	22	0.749167	14766	0.3618	3.71875	1	1	0.142857	0.360656	0.512251	0.47874	0.891353	0.74375	0	0.922201	0.88641	8	11	1	1	N/A	N/A	N/A	N/A	0	144	0	0	144	0.0117869	-99999	-99999	-99999	-99999	-99999	-99999	-99999	NA	NA	NA
9303	2014-07-30	18.052	-67.9075	SW	51	56	0.911111	0.9	5	6	0.3875	1914.53	0.301	4	0.97619	0.9	0.178571	0.0983607	0.264957	0.0620724	0.741562	0.8	0	0.723024	0.686028	76	74	3	3	N/A	N/A	N/A	N/A	0	144	0	0	144	0.0117869	-99999	-99999	-99999	-99999	-99999	-99999	-99999	NA	NA	NA
9304	2014-07-31	18.05	-67.8882	SW	40	44	0.819048	1	8	5	0.697917	3577.02	0.3049	4.04762	0.877551	1	0.285714	0.0819672	0.477208	0.115973	0.75117	0.809524	0	0.790872	0.762948	46	46	2	2	N/A	N/A	N/A	N/A	0	450	0	0	450	0.0368339	-99999	-99999	-99999	-99999	-99999	-99999	-99999	NA	NA	NA
9305	2014-08-29	18.2013	-65.5095	E	52	53	0.588235	1	6	30	0.304167	605.461	0.3837	3.85294	0.630252	1	0.214286	0.491803	0.207977	0.0196301	0.945307	0.770588	0	0.769431	0.697402	57	68	3	3	N/A	N/A	N/A	N/A	1008	216	0	12	1236	0.10117	105	-99999	-99999	-99999	-99999	-99999	-99999	0.00205801	0.00149299	0.0017755
9306	2014-08-29	18.1906	-65.5145	E	24	24	0.724638	0.869565	18	18	0.345833	1576.42	0.3837	4.26087	0.776398	0.869565	0.642857	0.295082	0.236467	0.0511103	0.945307	0.852174	0	0.839386	0.778784	27	41	2	2	N/A	N/A	N/A	N/A	1026	228	0	156	1410	0.115413	105	-99999	-99999	-99999	-99999	-99999	-99999	0.00201856	0.00146437	0.00174147
9307	2014-08-25	18.1845	-65.5028	E	28	36	0.82449	1	11	30	0.258333	98.7017	0.3837	3.88	0.883382	1	0.392857	0.491803	0.176638	0.00320008	0.945307	0.776	0	0.839427	0.778831	26	40	1	2	N/A	N/A	N/A	N/A	1026	228	0	156	1410	0.115413	-99999	-99999	-99999	-99999	-99999	-99999	-99999	NA	NA	NA
9308	2014-08-29	18.1799	-65.5246	E	33	33	0.768116	0.916667	6	25	0.35	1590.94	0.3837	4.04167	0.822981	0.916667	0.214286	0.409836	0.239316	0.051581	0.945307	0.808333	0	0.792526	0.724269	44	61	2	3	N/A	N/A	N/A	N/A	1386	708	84	204	2382	0.194974	105	104	-99999	-99999	-99999	-99999	-99999	0.00341909	0.00304853	0.00323381
9309	2014-08-29	18.176	-65.5317	E	37	42	0.894737	0.9	12	15	0.2875	2878.78	0.3837	3.8	0.958647	0.9	0.428571	0.245902	0.196581	0.093335	0.945307	0.76	0	0.814106	0.749374	34	51	2	2	N/A	N/A	N/A	N/A	1302	624	0	204	2130	0.174347	105	104	-99999	-99999	-99999	-99999	-99999	0.00351214	0.00314156	0.00332685
9310	2014-08-25	18.1741	-65.4511	E	40	46	0.883856	1	14	40	0.50625	139.281	0.3487	3.61905	0.946989	1	0.5	0.655738	0.346154	0.00451573	0.859079	0.72381	0	0.905424	0.873642	11	14	1	1	N/A	N/A	N/A	N/A	1674	1842	480	384	4380	0.358517	-99999	-99999	-99999	-99999	-99999	-99999	-99999	NA	NA	NA
9311	2014-08-25	18.1739	-65.4647	E	23	25	0.676346	1	24	23	0.345833	2633.08	0.3274	4.18966	0.724656	1	0.857143	0.377049	0.236467	0.0853691	0.806603	0.837931	0	0.885456	0.861388	14	16	1	1	N/A	N/A	N/A	N/A	1674	1842	480	384	4380	0.358517	-99999	-99999	-99999	-99999	-99999	-99999	-99999	NA	NA	NA
9316	2014-09-19	18.1526	-65.2948	E	33	40	0.863636	1	0	26	0.241667	754.283	0.3327	3.83333	0.925325	1	0	0.42623	0.165242	0.0244552	0.81966	0.766667	0	0.742056	0.691835	67	70	3	3	N/A	N/A	N/A	N/A	1614	2271	210	384	4479	0.36662	-99999	-99999	-99999	-99999	-99999	-99999	-99999	NA	NA	NA
9317	2014-09-19	18.1482	-65.2977	E	17	21	0	1	0	6	0.175	1951.17	0.3327	5	0	1	0	0.0983607	0.119658	0.0632602	0.81966	1	0	0.557487	0.477118	99	99	4	4	N/A	N/A	N/A	N/A	1614	2088	210	384	4296	0.351641	-99999	-99999	-99999	-99999	-99999	-99999	-99999	NA	NA	NA
9326	2014-08-27	18.0929	-65.707	E	47	51	0.841026	1	18	35	0.625	228.396	0.2834	3.30303	0.901099	1	0.642857	0.57377	0.42735	0.007405	0.698202	0.660606	0	0.882952	0.881147	16	13	1	1	N/A	N/A	N/A	N/A	1944	2658	534	558	5694	0.466072	99	100	98	101	102	103	97	0.0860178	0.0959055	0.0909616
9328	2014-08-27	18.0849	-65.7133	E	80	84	0.873016	0.972222	24	23	0.416667	1048.96	0.3039	2.875	0.935374	0.972222	0.857143	0.377049	0.2849	0.0340091	0.748707	0.575	0	0.860141	0.844046	21	22	1	1	N/A	N/A	N/A	N/A	1944	2658	534	558	5694	0.466072	99	98	100	101	97	102	96	0.117776	0.110479	0.114127
9329	2014-09-08	18.4796	-66.2097	N	7	8	0.742105	0.95	3	28	0.13125	221.269	0.3218	4.25	0.795113	0.95	0.107143	0.459016	0.0897436	0.00717393	0.792806	0.85	0	0.728288	0.681434	74	77	3	3	N/A	N/A	N/A	N/A	1144	4590	1116	602	7452	0.60997	120	119	3	118	4	5	6	0.480929	0.175162	0.328045
9331	2014-08-06	17.9955	-67.3427	SW	48	51	0.91133	0.931034	27	25	0.275	1418.04	0.2741	3.67241	0.976425	0.931034	0.964286	0.409836	0.188034	0.0459753	0.675289	0.734483	0	0.885482	0.888882	13	10	1	1	N/A	N/A	N/A	N/A	3706	1158	780	366	6010	0.491937	-99999	-99999	-99999	-99999	-99999	-99999	-99999	NA	NA	NA
9332	2014-08-06	17.9587	-67.3128	SW	57	58	0	1	2	30	0.141667	1729.05	0.2743	5	0	1	0.0714286	0.491803	0.0968661	0.0560586	0.675782	1	0	0.609803	0.568071	95	96	4	4	N/A	N/A	N/A	N/A	3538	984	780	366	5668	0.463944	56	-99999	-99999	-99999	-99999	-99999	-99999	6.41e-05	3.07e-05	4.74e-05
9335	2014-08-06	17.9493	-67.327	SW	52	54	0.912605	1	19	10	0.23125	860.805	0.2648	3.21429	0.977791	1	0.678571	0.163934	0.15812	0.0279088	0.652377	0.642857	0	0.773335	0.763208	55	45	3	2	N/A	N/A	N/A	N/A	3556	1317	1284	564	6721	0.550135	-99999	-99999	-99999	-99999	-99999	-99999	-99999	NA	NA	NA
9338	2014-12-02	18.0783	-65.5422	E	13	22	0.773333	1	6	27	0.535417	319.23	0.3384	4.18	0.828571	1	0.214286	0.442623	0.366097	0.01035	0.833703	0.836	0	0.814697	0.773403	33	42	2	2	N/A	N/A	N/A	N/A	2346	2412	480	720	5958	0.487681	-99999	-99999	-99999	-99999	-99999	-99999	-99999	NA	NA	NA
9339	2014-12-03	18.0793	-65.477	E	36	40	0.820565	1	1	12	0.204167	2127.61	0.319	4.03125	0.879176	1	0.0357143	0.196721	0.139601	0.0689808	0.785908	0.80625	0	0.703363	0.65388	81	82	4	4	N/A	N/A	N/A	N/A	2058	2358	480	924	5820	0.476385	-99999	-99999	-99999	-99999	-99999	-99999	-99999	NA	NA	NA
9341	2014-12-02	18.0866	-65.5779	E	57	64	0.856216	0.973333	14	32	0.95	3727.46	0.3384	3.24667	0.917375	0.973333	0.5	0.52459	0.649573	0.120851	0.833703	0.649333	0	0.92924	0.906655	7	8	1	1	N/A	N/A	N/A	N/A	2442	2262	480	720	5904	0.483261	-99999	-99999	-99999	-99999	-99999	-99999	-99999	NA	NA	NA
9343	2014-12-01	18.0889	-65.3612	E	74	74	0.833333	1	0	3	0.2	342.052	0.3351	4.16667	0.892857	1	0	0.0491803	0.136752	0.0110899	0.825573	0.833333	0	0.673957	0.611376	89	88	4	4	N/A	N/A	N/A	N/A	1638	2586	210	924	5358	0.438569	-99999	-99999	-99999	-99999	-99999	-99999	-99999	NA	NA	NA
9345	2014-12-02	18.0925	-65.4546	E	3	5	0.638095	1	1	36	0.235417	92.0551	0.3221	4.73333	0.683673	1	0.0357143	0.590164	0.160969	0.00298459	0.793545	0.946667	0	0.757542	0.715312	59	64	3	3	N/A	N/A	N/A	N/A	1674	2250	480	780	5184	0.424327	-99999	-99999	-99999	-99999	-99999	-99999	-99999	NA	NA	NA
9351	2014-12-01	18.1054	-65.3977	E	23	28	0.795322	0.894737	0	14	0.13125	3670.26	0.3376	4.10526	0.85213	0.894737	0	0.229508	0.0897436	0.118996	0.831732	0.821053	0	0.689978	0.628725	84	87	4	4	N/A	N/A	N/A	N/A	1134	2058	210	780	4182	0.34231	-99999	-99999	-99999	-99999	-99999	-99999	-99999	NA	NA	NA
9353	2014-12-01	18.1091	-65.4005	E	9	12	0.866667	1	2	34	0.19375	559.999	0.3376	4.16667	0.928571	1	0.0714286	0.557377	0.132479	0.0181561	0.831732	0.833333	0	0.786192	0.740655	50	54	2	3	N/A	N/A	N/A	N/A	1650	1674	480	492	4296	0.351641	-99999	-99999	-99999	-99999	-99999	-99999	-99999	NA	NA	NA
9359	2014-11-29	18.362	-65.5124	E	80	82	0	1	1	0	0.141667	13.6924	0.3188	4	0	1	0.0357143	0	0.0968661	0.00044393	0.785415	0.8	0	0.488721	0.404282	102	101	4	4	N/A	N/A	N/A	N/A	1458	686	264	204	2612	0.2138	107	-99999	-99999	-99999	-99999	-99999	-99999	0.0094294	0.0261147	0.017772
9134	2014-07-14	17.8779	-66.1584	SW	87	92	0.834677	1	12	41	0.925	2321.24	0.2885	3.09375	1.03738	1.65	0.831429	0.900656	0.651453	0.10762	0.987965	0.7425	1	0.906892	0.916693	16	13	1	1	1 to 1	-4	1 to 1	-4	0	1080	0	768	1848	0.151265	83	84	82	81	80	85	86	0.0202425	0.026738	0.0234903
9135	2014-07-17	17.8774	-66.124	SW	79	89	0.886243	1	2	61	1.4625	1532.35	0.317	3.55357	1.10147	1.65	0.138571	1.34	1.03	0.0710442	1.08556	0.852857	1	0.954212	0.957396	7	7	1	1	1 to 1	-6	1 to 1	-6	0	1013	0	480	1493	0.122207	83	84	85	86	87	88	82	0.0250103	0.0280347	0.0265225
9142	2014-07-14	17.9266	-66.0893	SW	33	41	0.818182	1	2	21	0.254167	835.338	0.3025	3.86364	1.01688	1.65	0.138571	0.461311	0.179003	0.0387288	1.03591	0.927273	1	0.715075	0.683029	78	77	4	3	4 to 4	0	3 to 3	-1	708	938	750	360	2756	0.225587	85	86	87	84	88	83	89	0.0577195	0.0382044	0.047962
9144	2014-07-15	17.9423	-66.0244	SW	7	10	0.848485	1	2	21	0.502083	2817.54	0.2784	3.5	1.05455	1.65	0.138571	0.461311	0.353604	0.13063	0.953378	0.84	1	0.732711	0.716608	70	63	3	3	3 to 3	-5	3 to 3	-1	708	1032	906	360	3006	0.246051	88	87	89	86	90	85	91	0.0752992	0.0378255	0.0565624
9145	2014-07-17	17.9445	-66.0819	SW	19	22	0.728509	0.96875	21	19	0.354167	5630.67	0.2905	4.39583	0.905432	1.59844	1.455	0.417377	0.24943	0.261055	0.994814	1.055	1	0.910507	0.919897	12	12	1	1	1 to 1	7	1 to 1	5	708	648	750	360	2466	0.20185	85	86	87	88	84	89	83	0.0766746	0.0488654	0.06277
9146	2014-07-15	17.949	-65.9875	SW	60	78	0.892038	0.974359	3	3	0.3375	1598.54	0.2889	3.4359	1.10868	1.60769	0.207857	0.0659016	0.237692	0.0741134	0.989335	0.824615	1	0.671522	0.638871	87	84	4	4	4 to 4	0	4 to 4	2	708	1362	438	168	2676	0.219039	90	89	91	88	87	86	92	0.0807081	0.0469445	0.0638263
9147	2014-07-14	17.9582	-66.0038	SW	23	27	0.777841	1	28	24	0.304167	2097.9	0.2784	4.43204	0.966746	1.65	1.94	0.527213	0.214217	0.0972651	0.953378	1.06369	1	0.972982	1	3	1	1	1	1 to 1	6	1 to 1	6	708	684	906	168	2466	0.20185	89	90	88	87	91	86	85	0.107967	0.0505929	0.0792797
9148	2014-07-15	18.0162	-65.8193	SW	34	36	0.810811	1	11	18	0.2625	1089	0.3172	4.2027	1.00772	1.65	0.762143	0.39541	0.184872	0.0504894	1.08625	1.00865	1	0.806676	0.783277	41	43	2	2	2 to 2	6	2 to 2	5	1794	1644	1452	198	5088	0.416469	94	95	96	93	97	92	98	0.138022	0.093758	0.11589
9152	2014-08-19	18.0982	-65.3285	E	67	75	0.756742	1	10	24	0.942308	8649.14	0.3165	2.83871	0.940523	1.65	0.692857	0.527213	0.663642	0.401001	1.08385	0.68129	1	0.871631	0.860259	21	23	1	1	1 to 1	-3	1 to 1	-3	1638	2574	210	444	4866	0.398297	-99999	-99999	-99999	-99999	-99999	-99999	-99999	NA	NA	NA
9153	2014-08-20	18.2123	-65.3955	E	72	72	0.666667	1	0	5	0.120833	0	0.3691	4.25	0.828571	1.65	0	0.109836	0.0850997	0	1.26398	1.02	1	0.650731	0.571827	91	96	4	4	4 to 4	0	4 to 4	-1	1350	822	0	576	2748	0.224932	-99999	-99999	-99999	-99999	-99999	-99999	-99999	NA	NA	NA
9154	2014-05-29	17.867	-67.124	SW	72	87	0.9101	1	20	37	0.779167	1811.9	0.2827	3.33871	1.13112	1.65	1.38571	0.812787	0.548746	0.0840054	0.968103	0.80129	1	0.968948	0.992962	4	3	1	1	1 to 1	1	1 to 1	0	4419	4186	3024	588	12217	1	59	58	60	57	56	61	62	0.00182532	0.00428922	0.00305727
9155	2014-05-29	17.872	-67.0763	SW	59	77	0.866667	0.967742	15	40	0.366667	1374.09	0.2748	2.8871	1.07714	1.59677	1.03929	0.878689	0.258234	0.0637072	0.94105	0.692903	1	0.859477	0.868033	24	20	1	1	2 to 1	5	1 to 1	6	4599	4189	2760	564	12112	0.991405	60	59	61	58	62	63	57	0.00175236	0.00428228	0.00301732
9156	2014-05-28	17.876	-67.1168	SW	77	81	0.904762	1	0	2	0.1375	285.516	0.2952	3.64286	1.12449	1.65	0	0.0439344	0.0968376	0.0132374	1.01091	0.874286	1	0.631856	0.588746	94	95	4	4	4 to 4	-2	4 to 4	-3	5122	3123	3024	588	11857	0.970533	59	58	60	57	61	56	62	0.00198028	0.00468917	0.00333473
9157	2014-05-28	17.8962	-67.0072	SW	54	62	0.816358	0.938272	5	27	0.516667	2279.9	0.3061	3.43827	1.01462	1.54815	0.346429	0.593115	0.363875	0.105703	1.04824	0.825185	1	0.767268	0.742681	55	56	3	3	3 to 3	-1	3 to 3	-3	3448	5153	2220	648	11469	0.938774	64	63	62	61	60	65	59	0.0291683	0.0314125	0.0302904
9160	2014-05-29	17.9018	-67.0699	SW	49	55	0.844367	1	4	29	0.235417	2162.29	0.2997	3.63095	1.04943	1.65	0.277143	0.637049	0.165798	0.100251	1.02632	0.871429	1	0.758357	0.735563	59	61	3	3	3 to 3	-1	3 to 3	-2	4518	3186	3360	510	11574	0.947368	60	61	62	63	59	58	64	0.00207711	0.00539589	0.0037365
9161	2014-05-28	17.905	-67.034	SW	57	61	0.844805	0.946429	6	24	0.425	2988.27	0.3061	3.58929	1.04997	1.56161	0.415714	0.527213	0.299316	0.138545	1.04824	0.861429	1	0.774714	0.751463	54	52	3	2	2 to 3	-2	2 to 2	0	4324	3615	3360	558	11857	0.970533	63	62	61	60	64	59	58	0.001906	0.00478238	0.00334419
9162	2014-05-30	17.9044	-66.9287	SW	42	42	0.816667	0.9375	6	39	0.120833	176.536	0.3064	4.21875	1.015	1.54688	0.415714	0.856721	0.0850997	0.00818475	1.04926	1.0125	1	0.786177	0.764824	50	48	2	2	2 to 2	1	2 to 2	2	3537	3566	954	372	8429	0.68994	65	64	63	62	-99999	-99999	-99999	0.0627004	0.063689	0.0631947
9164	2014-05-30	17.9068	-66.9433	SW	43	43	0.770936	0.965517	3	23	0.110417	94.6665	0.3064	4.58621	0.958163	1.5931	0.207857	0.505246	0.0777635	0.00438903	1.04926	1.10069	1	0.72148	0.688516	75	73	3	3	3 to 3	0	3 to 3	2	3837	3936	2502	648	10923	0.894082	65	64	63	62	61	-99999	-99999	0.056582	0.0578889	0.0572355
9165	2014-05-27	17.9065	-66.916	SW	40	42	0.683824	0.941176	10	42	0.172917	115.05	0.284	4.17647	0.849895	1.55294	0.692857	0.922623	0.121781	0.00533405	0.972555	1.00235	1	0.80337	0.796978	42	39	2	2	2 to 2	7	2 to 2	5	3537	3566	954	372	8429	0.68994	65	64	63	-99999	-99999	-99999	-99999	0.0712435	0.0722537	0.0717486
9167	2014-06-19	17.918	-67.3118	SW	45	48	0.832512	1	7	42	0.489583	2432.06	0.2648	3.62069	1.03469	1.65	0.485	0.922623	0.344801	0.112758	0.906805	0.868966	1	0.830319	0.838943	29	25	2	1	2 to 2	1	1 to 1	0	3376	1245	1032	564	6217	0.508881	56	-99999	-99999	-99999	-99999	-99999	-99999	6.09e-05	2.92e-05	4.5e-05
9170	2014-06-20	17.9217	-67.3207	SW	58	62	0.917496	0.894737	6	43	0.416667	1278.98	0.2648	3.5	1.14032	1.47632	0.415714	0.94459	0.293447	0.0592972	0.906805	0.84	1	0.797613	0.800368	43	38	2	2	2 to 2	-4	2 to 2	-8	3286	1587	1284	402	6559	0.536875	-99999	-99999	-99999	-99999	-99999	-99999	-99999	NA	NA	NA
9173	2014-06-19	17.9235	-67.315	SW	62	63	0.7	1	0	4	0.1	183.862	0.2648	3	0.87	1.65	0	0.0878689	0.0704273	0.00852439	0.906805	0.72	1	0.566216	0.527443	99	98	4	4	4 to 4	-1	4 to 4	0	3286	1587	1284	402	6559	0.536875	56	-99999	-99999	-99999	-99999	-99999	-99999	6.03e-05	2.89e-05	4.46e-05
9174	2014-05-27	17.9198	-66.9319	SW	41	43	0.833333	1	1	20	0.213636	281.686	0.3064	4.23077	1.03571	1.65	0.0692857	0.439344	0.150458	0.0130598	1.04926	1.01538	1	0.711771	0.677064	79	79	4	4	3 to 4	-2	4 to 4	-1	3333	2754	3084	378	9549	0.781616	65	64	63	62	-99999	-99999	-99999	0.0815878	0.0828243	0.0822061
9176	2014-05-30	17.9222	-66.9078	SW	41	42	0.844444	0.8	0	27	0.120833	142.26	0.2819	4.2	1.04952	1.32	0	0.593115	0.0850997	0.0065956	0.965363	1.008	1	0.659947	0.628929	89	86	4	4	4 to 4	-3	4 to 4	-1	3459	3560	1014	102	8135	0.665875	65	64	63	-99999	-99999	-99999	-99999	0.115848	0.117307	0.116577
9177	2014-06-20	17.927	-67.3084	SW	62	64	0.823529	1	2	19	0.264583	1909.69	0.2648	4.08824	1.02353	1.65	0.138571	0.417377	0.186339	0.0885388	0.906805	0.981176	1	0.70781	0.694448	80	71	4	3	4 to 4	0	3 to 3	-2	3376	1245	1032	564	6217	0.508881	56	-99999	-99999	-99999	-99999	-99999	-99999	6.38e-05	3.06e-05	4.72e-05
9178	2014-05-28	17.9304	-67.0884	SW	15	22	0.662626	0.977778	17	1	0.55	4746.48	0.2869	4.52222	0.82355	1.61333	1.17786	0.0219672	0.38735	0.220061	0.982486	1.08533	1	0.828519	0.825104	31	29	2	2	2 to 2	10	2 to 2	7	3776	3192	3739	558	11265	0.922076	60	61	59	58	62	63	57	0.0036012	0.00945718	0.00652919
9187	2014-06-13	17.9456	-66.6975	SW	37	42	0.806818	1	10	0	0.452083	3266.39	0.2423	4.09091	1.00276	1.65	0.692857	0	0.31839	0.15144	0.829754	0.981818	1	0.738615	0.742711	68	55	3	3	3 to 3	5	3 to 3	8	2674	2832	588	96	6190	0.506671	67	68	66	69	-99999	-99999	-99999	0.126437	0.0907246	0.108581
9188	2014-05-27	17.9484	-66.9032	SW	8	20	0.538095	0.952381	5	22	0.891667	3594.94	0.2819	4.47619	0.668776	1.57143	0.346429	0.483279	0.627977	0.166672	0.965363	1.07429	1	0.775	0.76463	53	49	3	2	2 to 3	-5	2 to 2	-6	2685	2150	1284	102	6221	0.509208	65	64	66	63	-99999	-99999	-99999	1	1	1
9191	2014-06-19	17.9525	-67.2288	SW	21	24	0	1	0	40	0.120833	215.78	0.2595	5	0	1.65	0	0.878689	0.0850997	0.0100042	0.888655	1.2	1	0.618566	0.591998	96	94	4	4	4 to 4	0	4 to 4	0	4504	1163	1968	414	8049	0.658836	56	57	55	58	59	53	52	0.0161795	0.0113599	0.0137697
9195	2014-06-16	18.1013	-67.4213	SW	50	52	0.931159	0.916667	5	29	0.266667	1371.47	0.2845	4.02083	1.1573	1.5125	0.346429	0.637049	0.187806	0.0635856	0.974267	0.965	1	0.767088	0.75392	56	50	3	2	3 to 3	0	2 to 2	-1	3886	1341	1284	510	7021	0.574691	-99999	-99999	-99999	-99999	-99999	-99999	-99999	NA	NA	NA
9198	2014-05-20	17.9681	-66.7723	SW	9	12	0.419118	1	4	41	0.327083	1952.86	0.2424	4.76471	0.520903	1.65	0.277143	0.900656	0.230356	0.0905404	0.830096	1.14353	1	0.740742	0.745167	67	54	3	3	3 to 3	2	3 to 3	4	2710	1394	828	96	5028	0.411558	66	67	65	68	-99999	-99999	-99999	0.49947	0.392833	0.446151
9199	2014-06-16	18.0848	-67.4179	SW	36	39	0.561497	0.941176	4	12	0.394	3086.96	0.2845	4.26471	0.697861	1.55294	0.277143	0.263607	0.277484	0.143121	0.974267	1.02353	1	0.68387	0.655767	84	82	4	4	4 to 4	1	4 to 4	1	4246	1293	1284	510	7333	0.600229	-99999	-99999	-99999	-99999	-99999	-99999	-99999	NA	NA	NA
9200	2014-06-20	17.9868	-67.3314	SW	28	34	0.778151	0.885714	8	38	0.30625	2576.92	0.2743	4.02857	0.967131	1.46143	0.554286	0.834754	0.215684	0.119474	0.939337	0.966857	1	0.795312	0.792617	44	40	2	2	2 to 2	1	2 to 2	-1	3706	984	510	366	5566	0.455595	-99999	-99999	-99999	-99999	-99999	-99999	-99999	NA	NA	NA
9201	2014-06-20	17.9937	-67.2341	SW	10	28	0.863248	0.888889	17	3	0.6125	1390.74	0.296	4.11111	1.07289	1.46667	1.17786	0.0659016	0.431368	0.0644788	1.01365	0.986667	1	0.824259	0.815254	35	34	2	2	2 to 2	2	2 to 2	0	4404	1463	918	390	7175	0.587296	55	56	53	57	52	58	51	0.0224993	0.0141491	0.0183242
9204	2014-06-16	18.0703	-67.2687	SW	12	15	0.755793	1	2	19	0.245833	2225.03	0.306	4.33824	0.939343	1.65	0.138571	0.417377	0.173134	0.103159	1.04789	1.04118	1	0.723341	0.690923	73	72	3	3	3 to 3	-1	3 to 3	-1	4886	1013	510	498	6907	0.56536	53	52	51	54	50	55	49	0.0146967	0.00786818	0.0112824
9207	2014-06-16	18.119	-67.2588	SW	11	12	0	1	0	39	0.1	61.0679	0.3189	4.33333	0	1.65	0	0.856721	0.0704273	0.00283129	1.09207	1.04	1	0.618514	0.560444	97	97	4	4	4 to 4	0	4 to 4	0	4886	1061	270	498	6715	0.549644	51	54	50	49	52	53	48	0.0766384	0.0679032	0.0722708
9208	2014-06-17	18.1323	-67.2818	SW	20	29	0.769231	1	0	39	0.18	4337.29	0.2836	4.46154	0.956044	1.65	0	0.856721	0.126769	0.20109	0.971185	1.07077	1	0.765597	0.752639	57	51	3	2	3 to 3	-4	2 to 2	-4	4706	648	270	498	6122	0.501105	51	49	50	54	52	48	53	0.0669757	0.0595748	0.0632752
9210	2014-06-17	18.1493	-67.2599	SW	23	24	0.618182	1	0	12	0.183333	29.4311	0.2836	4.31818	0.768312	1.65	0	0.263607	0.129117	0.00136452	0.971185	1.03636	1	0.632677	0.595864	93	92	4	4	4 to 4	0	4 to 4	-1	4742	1061	270	414	6487	0.530981	49	50	48	51	54	52	53	0.0866376	0.0773179	0.0819778
9212	2014-06-17	18.1665	-67.2607	SW	27	30	0.844758	1	4	15	0.314583	4540.87	0.2836	3.15625	1.04991	1.65	0.277143	0.329508	0.221553	0.210529	0.971185	0.7575	1	0.717654	0.696092	76	70	3	3	4 to 3	3	3 to 3	3	4922	1433	270	414	7039	0.576164	49	48	50	54	51	47	46	0.102475	0.0805325	0.091504
9213	2014-06-17	18.1834	-67.2289	SW	23	25	0.802439	1	4	7	0.241667	3471.76	0.2726	4.10976	0.997317	1.65	0.277143	0.15377	0.170199	0.160961	0.933516	0.986341	1	0.699529	0.680546	81	78	4	4	4 to 4	1	4 to 4	1	3742	1283	738	186	5949	0.486944	48	49	47	46	50	54	45	0.25301	0.194812	0.223911
9216	2014-08-19	18.2342	-65.4102	E	56	58	0.709957	0.954545	2	36	0.386667	2185.24	0.3691	4.13636	0.882375	1.575	0.138571	0.79082	0.272319	0.101314	1.26398	0.992727	1	0.789819	0.735877	47	60	2	3	2 to 2	-4	3 to 3	-5	1506	324	0	396	2226	0.182205	-99999	-99999	-99999	-99999	-99999	-99999	-99999	NA	NA	NA
9217	2014-08-19	18.2763	-65.2289	E	70	72	0.838235	1	4	28	0.5375	11632.6	0.3274	2.52941	1.04181	1.65	0.277143	0.615082	0.378547	0.539321	1.12118	0.607059	1	0.817782	0.790967	36	41	2	2	2 to 2	-4	2 to 2	-6	3314	3360	282	180	7136	0.584104	-99999	-99999	-99999	-99999	-99999	-99999	-99999	NA	NA	NA
9219	2014-08-19	18.2985	-65.3276	E	10	17	0.827053	0.956522	9	26	1.04167	5053.58	0.4059	2.88043	1.02791	1.57826	0.623571	0.571148	0.733618	0.2343	1.39	0.691304	1	0.899161	0.845332	17	24	1	1	1 to 1	-7	1 to 1	-3	3452	3678	282	204	7616	0.623394	-99999	-99999	-99999	-99999	-99999	-99999	-99999	NA	NA	NA
9221	2014-08-18	18.3002	-65.32	E	75	75	0	1	0	8	0.1	0	0.3068	4	0	1.65	0	0.175738	0.0704273	0	1.05063	0.96	1	0.512815	0.44219	101	100	4	4	4 to 4	-1	4 to 4	0	3452	3678	282	204	7616	0.623394	-99999	-99999	-99999	-99999	-99999	-99999	-99999	NA	NA	NA
9224	2014-08-19	18.3066	-65.2301	E	39	40	0.825758	1	3	41	0.816667	2716.93	0.2652	3.37879	1.0263	1.65	0.207857	0.900656	0.575157	0.125965	0.908174	0.810909	1	0.814485	0.820055	37	32	2	2	2 to 2	-9	1 to 2	-9	3824	3789	282	108	8003	0.655071	-99999	-99999	-99999	-99999	-99999	-99999	-99999	NA	NA	NA
9228	2014-08-20	18.3148	-65.3518	E	54	55	0.838235	1	1	0	0.45	875.943	0.4059	4.14706	1.04181	1.65	0.0692857	0	0.316923	0.0406114	1.39	0.995294	1	0.722457	0.636916	74	85	3	4	3 to 3	-4	4 to 4	-1	2352	1924	282	300	4858	0.397643	-99999	-99999	-99999	-99999	-99999	-99999	-99999	NA	NA	NA
9231	2014-08-20	18.3179	-65.3518	E	42	44	0	1	1	4	0.188462	0	0.4059	2.5	0	1.65	0.0692857	0.0878689	0.132728	0	1.39	0.6	1	0.515845	0.393224	100	102	4	4	4 to 4	1	4 to 4	1	2352	1968	282	300	4902	0.401244	-99999	-99999	-99999	-99999	-99999	-99999	-99999	NA	NA	NA
9233	2014-08-18	18.323	-65.3313	E	12	15	0.688515	0.964706	10	45	0.9125	6701.77	0.4059	4.15294	0.855726	1.59176	0.692857	0.988525	0.64265	0.310715	1.39	0.996706	1	0.98039	0.94114	2	8	1	1	1 to 1	0	1 to 1	-2	2510	3054	282	108	5954	0.487354	-99999	-99999	-99999	-99999	-99999	-99999	-99999	NA	NA	NA
9235	2014-08-18	18.3275	-65.3303	E	2	2	0.826441	0.912281	5	22	0.110417	335.59	0.4059	3.52632	1.02715	1.50526	0.346429	0.483279	0.0777635	0.015559	1.39	0.846316	1	0.747113	0.665996	64	81	3	4	3 to 3	2	4 to 4	0	2510	3054	282	108	5954	0.487354	-99999	-99999	-99999	-99999	-99999	-99999	-99999	NA	NA	NA
9236	2014-08-18	18.3503	-65.3204	E	73	77	0.77098	0.980392	5	30	0.933333	1017.95	0.313	2.90196	0.958218	1.61765	0.346429	0.659016	0.657322	0.0471954	1.07186	0.696471	1	0.794683	0.771358	45	46	2	2	2 to 2	-9	2 to 2	-8	2510	3762	282	108	6662	0.545306	-99999	-99999	-99999	-99999	-99999	-99999	-99999	NA	NA	NA
9237	2014-08-20	18.3537	-65.3576	E	46	53	0.762447	0.947368	4	8	0.234615	9400.95	0.3124	3.97368	0.947612	1.56316	0.277143	0.175738	0.165233	0.435857	1.06981	0.953684	1	0.733524	0.699541	69	69	3	3	3 to 3	2	3 to 3	3	2024	2351	282	348	5005	0.409675	-99999	-99999	-99999	-99999	-99999	-99999	-99999	NA	NA	NA
9239	2014-06-16	18.1535	-67.3213	SW	34	35	0.828571	0.952381	2	42	0.120833	20.2858	0.2801	4.19048	1.0298	1.57143	0.138571	0.922623	0.0850997	0.000940511	0.959199	1.00571	1	0.74995	0.736039	60	59	3	3	3 to 3	0	3 to 3	-2	4742	660	270	390	6062	0.496194	49	51	-99999	-99999	-99999	-99999	-99999	0.000671924	0.000312014	0.000491969
9241	2014-09-07	18.5191	-67.099	N	42	51	0.757246	1	5	17	0.3375	722.813	0.297	4.35417	0.941149	1.65	0.346429	0.373443	0.237692	0.0335118	1.01707	1.045	1	0.740883	0.716385	66	64	3	3	3 to 3	2	3 to 3	2	468	3242	0	192	3902	0.319391	24	23	25	22	26	27	21	0.182667	0.136282	0.159474
9247	2014-09-07	18.4884	-66.9275	N	16	18	0.666667	1	1	41	0.23125	0	0.3312	4	0.828571	1.65	0.0692857	0.900656	0.162863	0	1.13419	0.96	1	0.748926	0.707739	62	68	3	3	3 to 3	-1	3 to 3	-1	0	2138	120	48	2306	0.188753	18	19	20	17	16	21	15	0.175287	0.0450303	0.110158
9248	2014-09-07	18.4845	-66.902	N	13	16	0	0.666667	0	7	0.247917	7.6573	0.3312	4	0	1.1	0	0.15377	0.174601	0.000355016	1.13419	0.96	1	0.462426	0.369822	103	103	4	4	4 to 4	0	4 to 4	-1	0	2138	120	48	2306	0.188753	18	17	16	19	15	20	13	0.745277	0.249934	0.497605
9249	2014-07-27	18.392	-67.4823	SW	38	48	0.815459	1	6	30	0.758333	2708.57	0.2783	3.98913	1.0135	1.65	0.415714	0.659016	0.534074	0.125577	0.953035	0.957391	1	0.828043	0.829101	33	28	2	2	1 to 2	-8	1 to 2	-4	0	2512	0	0	2512	0.205615	-99999	-99999	-99999	-99999	-99999	-99999	-99999	NA	NA	NA
9253	2014-07-27	18.387	-67.4733	SW	53	57	0.856164	1	15	25	0.739583	3139.94	0.2783	3.78767	1.06409	1.65	1.03929	0.54918	0.520869	0.145577	0.953035	0.909041	1	0.896663	0.910036	18	15	1	1	1 to 1	-3	1 to 1	-3	0	4884	0	0	4884	0.399771	-99999	-99999	-99999	-99999	-99999	-99999	-99999	NA	NA	NA
9256	2014-07-27	18.3816	-67.4871	SW	34	43	0.859322	1	6	39	0.6375	4413.16	0.2783	3.83333	1.06801	1.65	0.415714	0.856721	0.448974	0.204607	0.953035	0.92	1	0.855445	0.861421	27	22	2	1	1 to 2	-7	1 to 1	-7	0	2542	0	0	2542	0.208071	-99999	-99999	-99999	-99999	-99999	-99999	-99999	NA	NA	NA
9257	2014-07-27	18.3785	-67.4843	SW	55	62	0.771989	0.964706	17	48	0.870833	2266.79	0.2783	3.45294	0.959472	1.59176	1.17786	1.05443	0.613305	0.105095	0.953035	0.828706	1	0.95607	0.980105	6	5	1	1	1 to 1	0	1 to 1	-1	0	2542	0	0	2542	0.208071	-99999	-99999	-99999	-99999	-99999	-99999	-99999	NA	NA	NA
9260	2014-06-10	18.3513	-67.2669	N	4	8	0.637681	0.916667	16	10	0.572917	6588.31	0.2804	4.375	0.792547	1.5125	1.10857	0.219672	0.40349	0.305454	0.960227	1.05	1	0.833838	0.834824	28	27	2	2	2 to 2	7	2 to 2	4	1524	2882	1392	24	5822	0.476549	38	39	40	37	41	36	42	0.0189482	0.00503106	0.0119896
9262	2014-09-08	18.4945	-66.3992	N	36	42	0.898551	0.958333	9	37	0.254167	754.73	0.2831	3.6875	1.11677	1.58125	0.623571	0.812787	0.179003	0.0349916	0.969473	0.885	1	0.8142	0.810229	38	36	2	2	2 to 2	0	2 to 2	-4	378	2817	1462	282	4939	0.404273	2	1	0	6	5	4	3	0.296058	0.11126	0.203659
9267	2014-09-08	18.4841	-66.3322	N	27	34	0.758176	0.988095	15	19	0.347917	669.027	0.296	4.1369	0.942304	1.63036	1.03929	0.417377	0.245028	0.0310181	1.01365	0.992857	1	0.828511	0.82027	32	31	2	2	2 to 2	8	2 to 2	6	354	996	508	120	1978	0.161906	1	0	6	5	4	2	3	0.125284	0.0419481	0.0836161
9269	2014-08-26	18.371	-65.5595	E	24	28	0.813853	1	2	4	0.227083	58.8186	0.3425	3.77273	1.0115	1.65	0.138571	0.0878689	0.159929	0.00272701	1.17289	0.905455	1	0.673236	0.612475	86	89	4	4	4 to 4	2	4 to 4	1	1770	686	264	84	2804	0.229516	107	108	106	109	105	110	-99999	0.0224652	0.0443958	0.0334305
9270	2014-08-26	18.3638	-65.5389	E	25	27	0.8	1	3	23	0.3	1170.91	0.3188	4.1	0.994286	1.65	0.207857	0.505246	0.211282	0.0542868	1.09173	0.984	1	0.748022	0.713247	63	67	3	3	3 to 3	-1	3 to 3	-2	1650	686	264	84	2684	0.219694	107	108	106	105	109	-99999	-99999	0.0177574	0.0364579	0.0271077
9274	2014-08-26	18.3535	-65.5674	E	49	56	0.843922	1	24	25	0.933333	244.433	0.3425	3.60784	1.04887	1.65	1.66286	0.54918	0.657322	0.0113327	1.17289	0.865882	1	1	0.997882	1	2	1	1	1 to 1	2	1 to 1	3	2046	770	282	84	3182	0.260457	107	108	106	105	109	110	-99999	0.0267348	0.0542533	0.0404941
9277	2014-08-28	18.2617	-65.6061	E	12	15	0.5	1	3	33	0.520833	732.667	0.263	4.875	0.621429	1.65	0.207857	0.724918	0.366809	0.0339687	0.900641	1.17	1	0.744995	0.739261	65	58	3	3	3 to 3	-2	3 to 3	-2	1212	978	390	108	2688	0.220021	105	106	107	104	103	108	109	0.045647	0.0688328	0.0572399
9281	2014-08-28	18.3491	-67.2702	N	28	33	0.7885	0.95283	24	3	0.704167	2139.32	0.2804	4.12736	0.979992	1.57217	1.66286	0.0659016	0.495926	0.0991856	0.960227	0.990566	1	0.896105	0.908265	19	16	1	1	1 to 1	3	1 to 1	3	1524	4520	1326	24	7394	0.605222	38	39	40	41	37	42	36	0.0173124	0.00462502	0.0109687
9283	2014-06-10	18.3459	-67.2698	N	35	41	0.877784	0.961165	19	23	0.277083	1160.49	0.2804	3.69417	1.09096	1.58592	1.31643	0.505246	0.195142	0.053804	0.960227	0.886602	1	0.865587	0.87227	23	19	1	1	2 to 1	8	2 to 1	10	1524	4520	1326	24	7394	0.605222	38	39	40	41	37	42	36	0.0174499	0.00470293	0.0110764
9284	2014-08-28	18.3454	-67.2618	N	5	7	0.450292	1	4	0	0.325	649.944	0.2804	4.78947	0.559649	1.65	0.277143	0	0.228889	0.0301334	0.960227	1.14947	1	0.637346	0.603067	92	91	4	4	4 to 4	2	4 to 4	2	1524	2426	1392	24	5366	0.439224	39	38	40	41	42	37	36	0.0249438	0.00695729	0.0159506
9285	2014-09-06	18.3145	-67.2469	N	40	59	0.880261	0.981132	6	4	0.335417	715.563	0.2682	3.66038	1.09404	1.61887	0.415714	0.0878689	0.236225	0.0331757	0.918448	0.878491	1	0.693436	0.675692	83	80	4	4	4 to 4	0	4 to 4	0	1524	2306	1572	216	5618	0.459851	42	41	43	40	39	38	44	0.0857671	0.018969	0.052368
9288	2014-09-06	18.2928	-67.2415	N	39	46	0.88914	0.980769	12	5	0.54375	671.405	0.2832	3.19231	1.10507	1.61827	0.831429	0.109836	0.382949	0.0311284	0.969815	0.766154	1	0.763245	0.750076	58	53	3	3	3 to 3	6	3 to 3	7	1524	3974	1698	216	7412	0.606696	43	42	41	40	44	39	45	0.170145	0.108535	0.13934
9289	2014-07-20	18.1041	-67.936	SW	23	36	0.774194	0.967742	8	15	0.97	30843.5	0.2752	3.29032	0.962212	1.59677	0.554286	0.329508	0.683145	1.43	0.942419	0.789677	1	0.956642	0.982424	5	4	1	1	1 to 1	-1	1 to 1	-2	0	0	0	0	630	0.0515675	-99999	-99999	-99999	-99999	-99999	-99999	-99999	NA	NA	NA
9290	2014-07-30	18.1009	-67.9422	SW	52	58	0.830049	0.965517	6	18	0.7	3397.93	0.2752	4.10345	1.03163	1.5931	0.415714	0.39541	0.492991	0.157539	0.942419	0.984828	1	0.789364	0.785124	48	42	2	2	2 to 2	-6	2 to 2	-9	0	0	0	0	630	0.0515675	-99999	-99999	-99999	-99999	-99999	-99999	-99999	NA	NA	NA
9292	2014-07-30	18.0888	-67.9446	SW	28	33	0.835165	0.928571	11	31	0.679167	2948.51	0.2752	4.03571	1.03799	1.53214	0.762143	0.680984	0.478319	0.136702	0.942419	0.968571	1	0.85836	0.866503	25	21	1	1	1 to 1	-2	1 to 1	-3	0	0	0	0	630	0.0515675	-99999	-99999	-99999	-99999	-99999	-99999	-99999	NA	NA	NA
9293	2014-08-01	18.0792	-67.9395	SW	9	20	0.911111	1	5	22	0.827083	3598.39	0.301	3.75	1.13238	1.65	0.346429	0.483279	0.582493	0.166833	1.03077	0.9	1	0.825926	0.81457	34	35	2	2	1 to 2	-10	2 to 2	-7	0	240	0	0	240	0.0196448	-99999	-99999	-99999	-99999	-99999	-99999	-99999	NA	NA	NA
9298	2014-07-31	18.0679	-67.8526	SW	40	49	0.75	1	5	59	0.3625	1129.67	0.3618	3.625	0.932143	1.65	0.346429	1.29607	0.255299	0.0523748	1.23898	0.87	1	0.871751	0.836384	20	26	1	1	1 to 1	-3	2 to 1	1	0	0	0	0	144	0.0117869	-99999	-99999	-99999	-99999	-99999	-99999	-99999	NA	NA	NA
9299	2014-07-31	18.0588	-67.9141	SW	29	30	0.714286	1	1	10	0.314583	2646.55	0.301	3.28571	0.887755	1.65	0.0692857	0.219672	0.221553	0.122702	1.03077	0.788571	1	0.655039	0.613014	90	88	4	4	4 to 4	0	4 to 4	1	0	144	0	0	144	0.0117869	-99999	-99999	-99999	-99999	-99999	-99999	-99999	NA	NA	NA
9302	2014-07-31	18.0544	-67.8645	SW	42	50	0.933333	1	4	22	0.749167	14766	0.3618	3.71875	1.16	1.65	0.277143	0.483279	0.527618	0.684598	1.23898	0.8925	1	0.907563	0.878623	15	18	1	1	1 to 1	-7	1 to 1	-7	0	144	0	0	144	0.0117869	-99999	-99999	-99999	-99999	-99999	-99999	-99999	NA	NA	NA
9303	2014-07-30	18.052	-67.9075	SW	51	56	0.911111	0.9	5	6	0.3875	1914.53	0.301	4	1.13238	1.485	0.346429	0.131803	0.272906	0.0887635	1.03077	0.96	1	0.715124	0.683882	77	76	3	3	3 to 3	-1	3 to 3	-2	0	144	0	0	144	0.0117869	-99999	-99999	-99999	-99999	-99999	-99999	-99999	NA	NA	NA
9304	2014-07-31	18.05	-67.8882	SW	40	44	0.819048	1	8	5	0.697917	3577.02	0.3049	4.04762	1.01796	1.65	0.554286	0.109836	0.491524	0.165842	1.04413	0.971429	1	0.78823	0.768041	49	47	2	2	2 to 2	-3	2 to 2	-1	0	450	0	0	450	0.0368339	-99999	-99999	-99999	-99999	-99999	-99999	-99999	NA	NA	NA
9305	2014-08-29	18.2013	-65.5095	E	52	53	0.588235	1	6	30	0.304167	605.461	0.3837	3.85294	0.731092	1.65	0.415714	0.659016	0.214217	0.028071	1.31398	0.924706	1	0.779277	0.715703	51	65	2	3	3 to 2	6	3 to 3	3	1008	216	0	12	1236	0.10117	105	-99999	-99999	-99999	-99999	-99999	-99999	0.00205801	0.00149299	0.0017755
9306	2014-08-29	18.1906	-65.5145	E	24	24	0.724638	0.869565	18	18	0.345833	1576.42	0.3837	4.26087	0.900621	1.43478	1.24714	0.39541	0.243561	0.0730877	1.31398	1.02261	1	0.870425	0.823209	22	30	1	2	2 to 1	5	2 to 2	11	1026	228	0	156	1410	0.115413	105	-99999	-99999	-99999	-99999	-99999	-99999	0.00201856	0.00146437	0.00174147
9307	2014-08-25	18.1845	-65.5028	E	28	36	0.82449	1	11	30	0.258333	98.7017	0.3837	3.88	1.02472	1.65	0.762143	0.659016	0.181937	0.00457612	1.31398	0.9312	1	0.856824	0.807167	26	37	1	2	1 to 1	0	2 to 2	3	1026	228	0	156	1410	0.115413	-99999	-99999	-99999	-99999	-99999	-99999	-99999	NA	NA	NA
9308	2014-08-29	18.1799	-65.5246	E	33	33	0.768116	0.916667	6	25	0.35	1590.94	0.3837	4.04167	0.954658	1.5125	0.415714	0.54918	0.246496	0.0737609	1.31398	0.97	1	0.792337	0.731106	46	62	2	3	2 to 2	-2	3 to 3	-1	1386	708	84	204	2382	0.194974	105	104	-99999	-99999	-99999	-99999	-99999	0.00341909	0.00304853	0.00323381
9309	2014-08-29	18.176	-65.5317	E	37	42	0.894737	0.9	12	15	0.2875	2878.78	0.3837	3.8	1.11203	1.485	0.831429	0.329508	0.202479	0.133469	1.31398	0.912	1	0.829563	0.775014	30	45	2	2	2 to 2	4	2 to 2	6	1302	624	0	204	2130	0.174347	105	104	-99999	-99999	-99999	-99999	-99999	0.00351214	0.00314156	0.00332685
9310	2014-08-25	18.1741	-65.4511	E	40	46	0.883856	1	14	40	0.50625	139.281	0.3487	3.61905	1.09851	1.65	0.97	0.878689	0.356538	0.00645749	1.19412	0.868571	1	0.921839	0.902407	11	17	1	1	1 to 1	0	1 to 1	-3	1674	1842	480	384	4380	0.358517	-99999	-99999	-99999	-99999	-99999	-99999	-99999	NA	NA	NA
9311	2014-08-25	18.1739	-65.4647	E	23	25	0.676346	1	24	23	0.345833	2633.08	0.3274	4.18966	0.840602	1.65	1.66286	0.505246	0.243561	0.122078	1.12118	1.00552	1	0.938661	0.933541	9	9	1	1	1 to 1	5	1 to 1	7	1674	1842	480	384	4380	0.358517	-99999	-99999	-99999	-99999	-99999	-99999	-99999	NA	NA	NA
9316	2014-09-19	18.1526	-65.2948	E	33	40	0.863636	1	0	26	0.241667	754.283	0.3327	3.83333	1.07338	1.65	0	0.571148	0.170199	0.0349709	1.13933	0.92	1	0.72969	0.684255	71	75	3	3	3 to 3	-4	3 to 3	-5	1614	2271	210	384	4479	0.36662	-99999	-99999	-99999	-99999	-99999	-99999	-99999	NA	NA	NA
9317	2014-09-19	18.1482	-65.2977	E	17	21	0	1	0	6	0.175	1951.17	0.3327	5	0	1.65	0	0.131803	0.123248	0.0904621	1.13933	1.2	1	0.569001	0.494728	98	99	4	4	4 to 4	1	4 to 4	0	1614	2088	210	384	4296	0.351641	-99999	-99999	-99999	-99999	-99999	-99999	-99999	NA	NA	NA
9326	2014-08-27	18.0929	-65.707	E	47	51	0.841026	1	18	35	0.625	228.396	0.2834	3.30303	1.04527	1.65	1.24714	0.768852	0.440171	0.0105892	0.9705	0.792727	1	0.909025	0.921913	14	11	1	1	1 to 1	2	1 to 1	2	1944	2658	534	558	5694	0.466072	99	100	98	101	102	103	97	0.0860178	0.0959055	0.0909616
9328	2014-08-27	18.0849	-65.7133	E	80	84	0.873016	0.972222	24	23	0.416667	1048.96	0.3039	2.875	1.08503	1.60417	1.66286	0.505246	0.293447	0.048633	1.0407	0.69	1	0.909659	0.911792	13	14	1	1	1 to 1	8	1 to 1	8	1944	2658	534	558	5694	0.466072	99	98	100	101	97	102	96	0.117776	0.110479	0.114127
9329	2014-09-08	18.4796	-66.2097	N	7	8	0.742105	0.95	3	28	0.13125	221.269	0.3218	4.25	0.922331	1.5675	0.207857	0.615082	0.0924359	0.0102587	1.102	1.02	1	0.72686	0.686697	72	74	3	3	3 to 3	2	3 to 3	3	1144	4590	1116	602	7452	0.60997	120	119	3	118	4	5	6	0.480929	0.175162	0.328045
9331	2014-08-06	17.9955	-67.3427	SW	48	51	0.91133	0.931034	27	25	0.275	1418.04	0.2741	3.67241	1.13265	1.53621	1.87071	0.54918	0.193675	0.0657446	0.938652	0.881379	1	0.940915	0.964457	8	6	1	1	1 to 1	5	1 to 1	4	3706	1158	780	366	6010	0.491937	-99999	-99999	-99999	-99999	-99999	-99999	-99999	NA	NA	NA
9332	2014-08-06	17.9587	-67.3128	SW	57	58	0	1	2	30	0.141667	1729.05	0.2743	5	0	1.65	0.138571	0.659016	0.0997721	0.0801638	0.939337	1.2	1	0.625709	0.592576	95	93	4	4	4 to 4	0	4 to 4	3	3538	984	780	366	5668	0.463944	56	-99999	-99999	-99999	-99999	-99999	-99999	6.41e-05	3.07e-05	4.74e-05
9335	2014-08-06	17.9493	-67.327	SW	52	54	0.912605	1	19	10	0.23125	860.805	0.2648	3.21429	1.13424	1.65	1.31643	0.219672	0.162863	0.0399095	0.906805	0.771429	1	0.814003	0.819699	39	33	2	2	3 to 2	16	2 to 2	12	3556	1317	1284	564	6721	0.550135	-99999	-99999	-99999	-99999	-99999	-99999	-99999	NA	NA	NA
9338	2014-12-02	18.0783	-65.5422	E	13	22	0.773333	1	6	27	0.535417	319.23	0.3384	4.18	0.961143	1.65	0.415714	0.593115	0.37708	0.0148005	1.15885	1.0032	1	0.8104	0.776428	40	44	2	2	2 to 2	-7	2 to 2	-2	2346	2412	480	720	5958	0.487681	-99999	-99999	-99999	-99999	-99999	-99999	-99999	NA	NA	NA
9339	2014-12-03	18.0793	-65.477	E	36	40	0.820565	1	1	12	0.204167	2127.61	0.319	4.03125	1.01984	1.65	0.0692857	0.263607	0.143789	0.0986425	1.09241	0.9675	1	0.696357	0.652204	82	83	4	4	4 to 4	-1	4 to 4	-1	2058	2358	480	924	5820	0.476385	-99999	-99999	-99999	-99999	-99999	-99999	-99999	NA	NA	NA
9341	2014-12-02	18.0866	-65.5779	E	57	64	0.856216	0.973333	14	32	0.95	3727.46	0.3384	3.24667	1.06415	1.606	0.97	0.702951	0.66906	0.172816	1.15885	0.7792	1	0.934985	0.923372	10	10	1	1	1 to 1	-3	1 to 1	-2	2442	2262	480	720	5904	0.483261	-99999	-99999	-99999	-99999	-99999	-99999	-99999	NA	NA	NA
9343	2014-12-01	18.0889	-65.3612	E	74	74	0.833333	1	0	3	0.2	342.052	0.3351	4.16667	1.03571	1.65	0	0.0659016	0.140855	0.0158586	1.14755	1	1	0.663646	0.605086	88	90	4	4	4 to 4	1	4 to 4	-2	1638	2586	210	924	5358	0.438569	-99999	-99999	-99999	-99999	-99999	-99999	-99999	NA	NA	NA
9345	2014-12-02	18.0925	-65.4546	E	3	5	0.638095	1	1	36	0.235417	92.0551	0.3221	4.73333	0.793061	1.65	0.0692857	0.79082	0.165798	0.00426796	1.10303	1.136	1	0.749804	0.7136	61	66	3	3	3 to 3	-2	3 to 3	-2	1674	2250	480	780	5184	0.424327	-99999	-99999	-99999	-99999	-99999	-99999	-99999	NA	NA	NA
9351	2014-12-01	18.1054	-65.3977	E	23	28	0.795322	0.894737	0	14	0.13125	3670.26	0.3376	4.10526	0.988471	1.47632	0	0.307541	0.0924359	0.170165	1.15611	0.985263	1	0.679453	0.622405	85	87	4	4	4 to 4	-1	4 to 4	0	1134	2058	210	780	4182	0.34231	-99999	-99999	-99999	-99999	-99999	-99999	-99999	NA	NA	NA
9353	2014-12-01	18.1091	-65.4005	E	9	12	0.866667	1	2	34	0.19375	559.999	0.3376	4.16667	1.07714	1.65	0.138571	0.746885	0.136453	0.0259633	1.15611	1	1	0.778533	0.739266	52	57	2	3	2 to 2	-2	3 to 3	-3	1650	1674	480	492	4296	0.351641	-99999	-99999	-99999	-99999	-99999	-99999	-99999	NA	NA	NA
9359	2014-11-29	18.362	-65.5124	E	80	82	0	1	1	0	0.141667	13.6924	0.3188	4	0	1.65	0.0692857	0	0.0997721	0.00063482	1.09173	0.96	1	0.508171	0.430351	102	101	4	4	4 to 4	0	4 to 4	0	1458	686	264	204	2612	0.2138	107	-99999	-99999	-99999	-99999	-99999	-99999	0.0094294	0.0261147	0.017772
9134	2014-07-14	17.8779	-66.1584	SW	87	92	0.834677	1	12	41	0.925	2321.24	0.2885	3.09375	0.912183	2.35	0.634286	2.62803	1.77726	0.234054	1.10169	1.683	2	0.842148	0.835424	8	6	1	1	1 to 1	4	1 to 1	3	0	1080	0	768	1848	0.151265	83	84	82	81	80	85	86	0.0202425	0.026738	0.0234903
9135	2014-07-17	17.8774	-66.124	SW	79	89	0.886243	1	2	61	1.4625	1532.35	0.317	3.55357	0.968537	2.35	0.105714	3.91	2.81	0.154509	1.21052	1.93314	2	1	1	1	1	1	1	1 to 1	0	1 to 1	0	0	1013	0	480	1493	0.122207	83	84	85	86	87	88	82	0.0250103	0.0280347	0.0265225
9142	2014-07-14	17.9266	-66.0893	SW	33	41	0.818182	1	2	21	0.254167	835.338	0.3025	3.86364	0.894156	2.35	0.105714	1.34607	0.488348	0.0842284	1.15515	2.10182	2	0.634222	0.60255	74	74	3	3	4 to 3	4	3 to 3	2	708	938	750	360	2756	0.225587	85	86	87	84	88	83	89	0.0577195	0.0382044	0.047962
9144	2014-07-15	17.9423	-66.0244	SW	7	10	0.848485	1	2	21	0.502083	2817.54	0.2784	3.5	0.927273	2.35	0.105714	1.34607	0.964687	0.284097	1.06312	1.904	2	0.665427	0.644367	63	61	3	3	3 to 3	2	3 to 3	1	708	1032	906	360	3006	0.246051	88	87	89	86	90	85	91	0.0752992	0.0378255	0.0565624
9145	2014-07-17	17.9445	-66.0819	SW	19	22	0.728509	0.96875	21	19	0.354167	5630.67	0.2905	4.39583	0.796156	2.27656	1.11	1.21787	0.680484	0.567749	1.10932	2.39133	2	0.755033	0.739064	24	24	1	1	1 to 1	-5	1 to 1	-7	708	648	750	360	2466	0.20185	85	86	87	88	84	89	83	0.0766746	0.0488654	0.06277
9146	2014-07-15	17.949	-65.9875	SW	60	78	0.892038	0.974359	3	3	0.3375	1598.54	0.2889	3.4359	0.97487	2.28974	0.158571	0.192295	0.648462	0.161184	1.10322	1.86913	2	0.550308	0.514577	95	93	4	4	4 to 4	-8	4 to 4	-7	708	1362	438	168	2676	0.219039	90	89	91	88	87	86	92	0.0807081	0.0469445	0.0638263
9147	2014-07-14	17.9582	-66.0038	SW	23	27	0.777841	1	28	24	0.304167	2097.9	0.2784	4.43204	0.850069	2.35	1.48	1.53836	0.584416	0.211535	1.06312	2.41103	2	0.780256	0.77056	20	19	1	1	1 to 1	-11	1 to 1	-12	708	684	906	168	2466	0.20185	89	90	88	87	91	86	85	0.107967	0.0505929	0.0792797
9148	2014-07-15	18.0162	-65.8193	SW	34	36	0.810811	1	11	18	0.2625	1089	0.3172	4.2027	0.8861	2.35	0.581429	1.15377	0.504359	0.109806	1.21128	2.28627	2	0.675698	0.643541	58	62	3	3	2 to 3	-11	2 to 3	-14	1794	1644	1452	198	5088	0.416469	94	95	96	93	97	92	98	0.138022	0.093758	0.11589
9152	2014-08-19	18.0982	-65.3285	E	67	75	0.756742	1	10	24	0.942308	8649.14	0.3165	2.83871	0.827011	2.35	0.528571	1.53836	1.81052	0.872106	1.20861	1.54426	2	0.794458	0.774273	15	17	1	1	1 to 1	3	1 to 1	3	1638	2574	210	444	4866	0.398297	-99999	-99999	-99999	-99999	-99999	-99999	-99999	NA	NA	NA
9153	2014-08-20	18.2123	-65.3955	E	72	72	0.666667	1	0	5	0.120833	0	0.3691	4.25	0.728571	2.35	0	0.320492	0.232165	0	1.40947	2.312	2	0.546977	0.485879	96	97	4	4	4 to 4	-5	4 to 4	-2	1350	822	0	576	2748	0.224932	-99999	-99999	-99999	-99999	-99999	-99999	-99999	NA	NA	NA
9154	2014-05-29	17.867	-67.124	SW	72	87	0.9101	1	20	37	0.779167	1811.9	0.2827	3.33871	0.99461	2.35	1.05714	2.37164	1.49707	0.182697	1.07954	1.81626	2	0.844264	0.83956	6	5	1	1	1 to 1	-1	1 to 1	-2	4419	4186	3024	588	12217	1	59	58	60	57	56	61	62	0.00182532	0.00428922	0.00305727
9155	2014-05-29	17.872	-67.0763	SW	59	77	0.866667	0.967742	15	40	0.366667	1374.09	0.2748	2.8871	0.947143	2.27419	0.792857	2.56393	0.704501	0.138552	1.04937	1.57058	2	0.746973	0.735107	28	28	2	2	2 to 2	1	1 to 2	-2	4599	4189	2760	564	12112	0.991405	60	59	61	58	62	63	57	0.00175236	0.00428228	0.00301732
9156	2014-05-28	17.876	-67.1168	SW	77	81	0.904762	1	0	2	0.1375	285.516	0.2952	3.64286	0.988776	2.35	0	0.128197	0.264188	0.028789	1.12727	1.98171	2	0.510989	0.469401	98	98	4	4	4 to 4	-6	4 to 4	-6	5122	3123	3024	588	11857	0.970533	59	58	60	57	61	56	62	0.00198028	0.00468917	0.00333473
9157	2014-05-28	17.8962	-67.0072	SW	54	62	0.816358	0.938272	5	27	0.516667	2279.9	0.3061	3.43827	0.892163	2.20494	0.264286	1.73066	0.992707	0.229885	1.1689	1.87042	2	0.695853	0.669156	53	50	3	2	3 to 3	1	3 to 2	3	3448	5153	2220	648	11469	0.938774	64	63	62	61	60	65	59	0.0291683	0.0314125	0.0302904
9160	2014-05-29	17.9018	-67.0699	SW	49	55	0.844367	1	4	29	0.235417	2162.29	0.2997	3.63095	0.922773	2.35	0.211429	1.85885	0.452322	0.218027	1.14446	1.97524	2	0.679423	0.653099	57	55	3	3	3 to 3	1	3 to 3	4	4518	3186	3360	510	11574	0.947368	60	61	62	63	59	58	64	0.00207711	0.00539589	0.0037365
9161	2014-05-28	17.905	-67.034	SW	57	61	0.844805	0.946429	6	24	0.425	2988.27	0.3061	3.58929	0.923251	2.22411	0.317143	1.53836	0.816581	0.301312	1.1689	1.95257	2	0.687541	0.660022	55	54	3	3	2 to 3	-3	2 to 3	-2	4324	3615	3360	558	11857	0.970533	63	62	61	60	64	59	58	0.001906	0.00478238	0.00334419
9162	2014-05-30	17.9044	-66.9287	SW	42	42	0.816667	0.9375	6	39	0.120833	176.536	0.3064	4.21875	0.8925	2.20312	0.317143	2.49984	0.232165	0.0178004	1.17004	2.295	2	0.716211	0.691435	42	41	2	2	2 to 2	9	2 to 2	9	3537	3566	954	372	8429	0.68994	65	64	63	62	-99999	-99999	-99999	0.0627004	0.063689	0.0631947
9164	2014-05-30	17.9068	-66.9433	SW	43	43	0.770936	0.965517	3	23	0.110417	94.6665	0.3064	4.58621	0.842523	2.26897	0.158571	1.47426	0.212151	0.00954537	1.17004	2.4949	2	0.642069	0.609955	70	72	3	3	3 to 3	5	3 to 3	3	3837	3936	2502	648	10923	0.894082	65	64	63	62	61	-99999	-99999	0.056582	0.0578889	0.0572355
9165	2014-05-27	17.9065	-66.916	SW	40	42	0.683824	0.941176	10	42	0.172917	115.05	0.284	4.17647	0.747321	2.21176	0.528571	2.69213	0.332236	0.0116006	1.0845	2.272	2	0.734996	0.719073	35	35	2	2	2 to 2	14	2 to 2	9	3537	3566	954	372	8429	0.68994	65	64	63	-99999	-99999	-99999	-99999	0.0712435	0.0722537	0.0717486
9167	2014-06-19	17.918	-67.3118	SW	45	48	0.832512	1	7	42	0.489583	2432.06	0.2648	3.62069	0.909817	2.35	0.37	2.69213	0.94067	0.245228	1.01119	1.96966	2	0.780268	0.774818	19	16	1	1	2 to 1	11	1 to 1	9	3376	1245	1032	564	6217	0.508881	56	-99999	-99999	-99999	-99999	-99999	-99999	6.09e-05	2.92e-05	4.5e-05
9170	2014-06-20	17.9217	-67.3207	SW	58	62	0.917496	0.894737	6	43	0.416667	1278.98	0.2648	3.5	1.00269	2.10263	0.317143	2.75623	0.80057	0.128961	1.01119	1.904	2	0.745655	0.73678	29	25	2	1	2 to 2	10	2 to 1	5	3286	1587	1284	402	6559	0.536875	-99999	-99999	-99999	-99999	-99999	-99999	-99999	NA	NA	NA
9173	2014-06-19	17.9235	-67.315	SW	62	63	0.7	1	0	4	0.1	183.862	0.2648	3	0.765	2.35	0	0.256393	0.192137	0.0185391	1.01119	1.632	2	0.463105	0.426268	100	100	4	4	4 to 4	-2	4 to 4	-2	3286	1587	1284	402	6559	0.536875	56	-99999	-99999	-99999	-99999	-99999	-99999	6.03e-05	2.89e-05	4.46e-05
9174	2014-05-27	17.9198	-66.9319	SW	41	43	0.833333	1	1	20	0.213636	281.686	0.3064	4.23077	0.910714	2.35	0.0528571	1.28197	0.410474	0.0284028	1.17004	2.30154	2	0.632773	0.599739	76	76	3	3	3 to 3	1	4 to 3	2	3333	2754	3084	378	9549	0.781616	65	64	63	62	-99999	-99999	-99999	0.0815878	0.0828243	0.0822061
9176	2014-05-30	17.9222	-66.9078	SW	41	42	0.844444	0.8	0	27	0.120833	142.26	0.2819	4.2	0.922857	1.88	0	1.73066	0.232165	0.0143443	1.07648	2.2848	2	0.605643	0.577573	82	82	4	4	4 to 4	4	4 to 4	3	3459	3560	1014	102	8135	0.665875	65	64	63	-99999	-99999	-99999	-99999	0.115848	0.117307	0.116577
9177	2014-06-20	17.927	-67.3084	SW	62	64	0.823529	1	2	19	0.264583	1909.69	0.2648	4.08824	0.9	2.35	0.105714	1.21787	0.508362	0.192557	1.01119	2.224	2	0.633047	0.613028	75	71	3	3	4 to 3	5	3 to 3	-2	3376	1245	1032	564	6217	0.508881	56	-99999	-99999	-99999	-99999	-99999	-99999	6.38e-05	3.06e-05	4.72e-05
9178	2014-05-28	17.9304	-67.0884	SW	15	22	0.662626	0.977778	17	1	0.55	4746.48	0.2869	4.52222	0.724156	2.29778	0.898571	0.0640984	1.05675	0.478595	1.09558	2.46009	2	0.675147	0.652396	59	56	3	3	2 to 3	-18	2 to 3	-20	3776	3192	3739	558	11265	0.922076	60	61	59	58	62	63	57	0.0036012	0.00945718	0.00652919
9187	2014-06-13	17.9456	-66.6975	SW	37	42	0.806818	1	10	0	0.452083	3266.39	0.2423	4.09091	0.881737	2.35	0.528571	0	0.868618	0.329355	0.925265	2.22545	2	0.60324	0.587295	83	80	4	4	3 to 4	-10	3 to 4	-17	2674	2832	588	96	6190	0.506671	67	68	66	69	-99999	-99999	-99999	0.126437	0.0907246	0.108581
9188	2014-05-27	17.9484	-66.9032	SW	8	20	0.538095	0.952381	5	22	0.891667	3594.94	0.2819	4.47619	0.588061	2.2381	0.264286	1.41016	1.71322	0.362483	1.07648	2.43505	2	0.750448	0.736709	26	27	1	2	2 to 1	22	2 to 2	16	2685	2150	1284	102	6221	0.509208	65	64	66	63	-99999	-99999	-99999	1	1	1
9191	2014-06-19	17.9525	-67.2288	SW	21	24	0	1	0	40	0.120833	215.78	0.2595	5	0	2.35	0	2.56393	0.232165	0.0217574	0.990946	2.72	2	0.660506	0.644859	64	60	3	3	4 to 3	32	4 to 3	34	4504	1163	1968	414	8049	0.658836	56	57	55	58	59	53	52	0.0161795	0.0113599	0.0137697
9195	2014-06-16	18.1013	-67.4213	SW	50	52	0.931159	0.916667	5	29	0.266667	1371.47	0.2845	4.02083	1.01762	2.15417	0.264286	1.85885	0.512365	0.138288	1.08641	2.18733	2	0.685838	0.664894	56	52	3	2	3 to 3	0	2 to 2	-3	3886	1341	1284	510	7021	0.574691	-99999	-99999	-99999	-99999	-99999	-99999	-99999	NA	NA	NA
9198	2014-05-20	17.9681	-66.7723	SW	9	12	0.419118	1	4	41	0.327083	1952.86	0.2424	4.76471	0.458036	2.35	0.211429	2.62803	0.628447	0.196909	0.925647	2.592	2	0.743207	0.741083	31	22	2	1	3 to 2	38	3 to 1	36	2710	1394	828	96	5028	0.411558	66	67	65	68	-99999	-99999	-99999	0.49947	0.392833	0.446151
9199	2014-06-16	18.0848	-67.4179	SW	36	39	0.561497	0.941176	4	12	0.394	3086.96	0.2845	4.26471	0.613636	2.21176	0.211429	0.76918	0.757019	0.311263	1.08641	2.32	2	0.616013	0.588158	80	79	4	4	4 to 4	5	4 to 4	4	4246	1293	1284	510	7333	0.600229	-99999	-99999	-99999	-99999	-99999	-99999	-99999	NA	NA	NA
9200	2014-06-20	17.9868	-67.3314	SW	28	34	0.778151	0.885714	8	38	0.30625	2576.92	0.2743	4.02857	0.850408	2.08143	0.422857	2.43574	0.588419	0.259835	1.04746	2.19154	2	0.734815	0.721901	36	33	2	2	2 to 2	9	2 to 2	6	3706	984	510	366	5566	0.455595	-99999	-99999	-99999	-99999	-99999	-99999	-99999	NA	NA	NA
9201	2014-06-20	17.9937	-67.2341	SW	10	28	0.863248	0.888889	17	3	0.6125	1390.74	0.296	4.11111	0.943407	2.08889	0.898571	0.192295	1.17684	0.14023	1.13033	2.23644	2	0.655165	0.627594	67	64	3	3	2 to 3	-30	2 to 3	-30	4404	1463	918	390	7175	0.587296	55	56	53	57	52	58	51	0.0224993	0.0141491	0.0183242
9204	2014-06-16	18.0703	-67.2687	SW	12	15	0.755793	1	2	19	0.245833	2225.03	0.306	4.33824	0.825974	2.35	0.105714	1.21787	0.472336	0.224354	1.16851	2.36	2	0.649047	0.617749	69	69	3	3	3 to 3	3	3 to 3	2	4886	1013	510	498	6907	0.56536	53	52	51	54	50	55	49	0.0146967	0.00786818	0.0112824
9207	2014-06-16	18.119	-67.2588	SW	11	12	0	1	0	39	0.1	61.0679	0.3189	4.33333	0	2.35	0	2.49984	0.192137	0.00615757	1.21778	2.35733	2	0.641494	0.605422	71	73	3	3	4 to 3	26	4 to 3	24	4886	1061	270	498	6715	0.549644	51	54	50	49	52	53	48	0.0766384	0.0679032	0.0722708
9208	2014-06-17	18.1323	-67.2818	SW	20	29	0.769231	1	0	39	0.18	4337.29	0.2836	4.46154	0.840659	2.35	0	2.49984	0.345846	0.437335	1.08298	2.42708	2	0.742703	0.727667	32	29	2	2	3 to 2	21	2 to 2	18	4706	648	270	498	6122	0.501105	51	49	50	54	52	48	53	0.0669757	0.0595748	0.0632752
9210	2014-06-17	18.1493	-67.2599	SW	23	24	0.618182	1	0	12	0.183333	29.4311	0.2836	4.31818	0.675584	2.35	0	0.76918	0.352251	0.00296758	1.08298	2.34909	2	0.564039	0.531322	90	90	4	4	4 to 4	3	4 to 4	1	4742	1061	270	414	6487	0.530981	49	50	48	51	54	52	53	0.0866376	0.0773179	0.0819778
9212	2014-06-17	18.1665	-67.2607	SW	27	30	0.844758	1	4	15	0.314583	4540.87	0.2836	3.15625	0.9232	2.35	0.211429	0.961475	0.60443	0.457863	1.08298	1.717	2	0.618071	0.590701	78	78	4	4	4 to 4	1	3 to 4	-5	4922	1433	270	414	7039	0.576164	49	48	50	54	51	47	46	0.102475	0.0805325	0.091504
9213	2014-06-17	18.1834	-67.2289	SW	23	25	0.802439	1	4	7	0.241667	3471.76	0.2726	4.10976	0.876951	2.35	0.211429	0.448689	0.46433	0.350063	1.04097	2.23571	2	0.593505	0.567137	88	83	4	4	4 to 4	-6	4 to 4	-4	3742	1283	738	186	5949	0.486944	48	49	47	46	50	54	45	0.25301	0.194812	0.223911
9216	2014-08-19	18.2342	-65.4102	E	56	58	0.709957	0.954545	2	36	0.386667	2185.24	0.3691	4.13636	0.775881	2.24318	0.105714	2.30754	0.742929	0.220341	1.40947	2.25018	2	0.748023	0.706821	27	37	2	2	2 to 2	16	3 to 2	18	1506	324	0	396	2226	0.182205	-99999	-99999	-99999	-99999	-99999	-99999	-99999	NA	NA	NA
9217	2014-08-19	18.2763	-65.2289	E	70	72	0.838235	1	4	28	0.5375	11632.6	0.3274	2.52941	0.916071	2.35	0.211429	1.79475	1.03274	1.17293	1.25023	1.376	2	0.751662	0.723838	25	32	1	2	2 to 1	7	2 to 2	3	3314	3360	282	180	7136	0.584104	-99999	-99999	-99999	-99999	-99999	-99999	-99999	NA	NA	NA
9219	2014-08-19	18.2985	-65.3276	E	10	17	0.827053	0.956522	9	26	1.04167	5053.58	0.4059	2.88043	0.903851	2.24783	0.475714	1.66656	2.00142	0.509561	1.55	1.56696	2	0.812494	0.766184	12	21	1	1	1 to 1	-2	1 to 1	0	3452	3678	282	204	7616	0.623394	-99999	-99999	-99999	-99999	-99999	-99999	-99999	NA	NA	NA
9221	2014-08-18	18.3002	-65.32	E	75	75	0	1	0	8	0.1	0	0.3068	4	0	2.35	0	0.512787	0.192137	0	1.17157	2.176	2	0.47629	0.427646	99	99	4	4	4 to 4	1	4 to 4	1	3452	3678	282	204	7616	0.623394	-99999	-99999	-99999	-99999	-99999	-99999	-99999	NA	NA	NA
9224	2014-08-19	18.3066	-65.2301	E	39	40	0.825758	1	3	41	0.816667	2716.93	0.2652	3.37879	0.902435	2.35	0.158571	2.62803	1.56912	0.273952	1.01271	1.83806	2	0.798434	0.794657	14	12	1	1	2 to 1	14	1 to 1	11	3824	3789	282	108	8003	0.655071	-99999	-99999	-99999	-99999	-99999	-99999	-99999	NA	NA	NA
9228	2014-08-20	18.3148	-65.3518	E	54	55	0.838235	1	1	0	0.45	875.943	0.4059	4.14706	0.916071	2.35	0.0528571	0	0.864615	0.0883227	1.55	2.256	2	0.600923	0.533675	85	89	4	4	3 to 4	-15	4 to 4	-5	2352	1924	282	300	4858	0.397643	-99999	-99999	-99999	-99999	-99999	-99999	-99999	NA	NA	NA
9231	2014-08-20	18.3179	-65.3518	E	42	44	0	1	1	4	0.188462	0	0.4059	2.5	0	2.35	0.0528571	0.256393	0.362104	0	1.55	1.36	2	0.441241	0.358191	103	103	4	4	4 to 4	-2	4 to 4	0	2352	1968	282	300	4902	0.401244	-99999	-99999	-99999	-99999	-99999	-99999	-99999	NA	NA	NA
9233	2014-08-18	18.323	-65.3313	E	12	15	0.688515	0.964706	10	45	0.9125	6701.77	0.4059	4.15294	0.752449	2.26706	0.528571	2.88443	1.75325	0.67575	1.55	2.2592	2	0.942591	0.909156	2	3	1	1	1 to 1	0	1 to 1	3	2510	3054	282	108	5954	0.487354	-99999	-99999	-99999	-99999	-99999	-99999	-99999	NA	NA	NA
9235	2014-08-18	18.3275	-65.3303	E	2	2	0.826441	0.912281	5	22	0.110417	335.59	0.4059	3.52632	0.903182	2.14386	0.264286	1.41016	0.212151	0.033838	1.55	1.91832	2	0.62755	0.562937	77	84	3	4	3 to 3	-11	4 to 4	-3	2510	3054	282	108	5954	0.487354	-99999	-99999	-99999	-99999	-99999	-99999	-99999	NA	NA	NA
9236	2014-08-18	18.3503	-65.3204	E	73	77	0.77098	0.980392	5	30	0.933333	1017.95	0.313	2.90196	0.842571	2.30392	0.264286	1.92295	1.79328	0.102642	1.19525	1.57867	2	0.744178	0.72011	30	34	2	2	2 to 2	6	2 to 2	4	2510	3762	282	108	6662	0.545306	-99999	-99999	-99999	-99999	-99999	-99999	-99999	NA	NA	NA
9237	2014-08-20	18.3537	-65.3576	E	46	53	0.762447	0.947368	4	8	0.234615	9400.95	0.3124	3.97368	0.833245	2.22632	0.211429	0.512787	0.450782	0.947912	1.19295	2.16168	2	0.635087	0.60041	73	75	3	3	3 to 3	-2	3 to 3	-3	2024	2351	282	348	5005	0.409675	-99999	-99999	-99999	-99999	-99999	-99999	-99999	NA	NA	NA
9239	2014-06-16	18.1535	-67.3213	SW	34	35	0.828571	0.952381	2	42	0.120833	20.2858	0.2801	4.19048	0.90551	2.2381	0.105714	2.69213	0.232165	0.00204545	1.06961	2.27962	2	0.70857	0.691248	48	42	2	2	3 to 2	12	3 to 2	15	4742	660	270	390	6062	0.496194	49	51	-99999	-99999	-99999	-99999	-99999	0.000671924	0.000312014	0.000491969
9241	2014-09-07	18.5191	-67.099	N	42	51	0.757246	1	5	17	0.3375	722.813	0.297	4.35417	0.827562	2.35	0.264286	1.08967	0.648462	0.0728823	1.13415	2.36867	2	0.651347	0.623086	68	65	3	3	3 to 3	0	3 to 3	1	468	3242	0	192	3902	0.319391	24	23	25	22	26	27	21	0.182667	0.136282	0.159474
9247	2014-09-07	18.4884	-66.9275	N	16	18	0.666667	1	1	41	0.23125	0	0.3312	4	0.728571	2.35	0.0528571	2.62803	0.444316	0	1.26475	2.176	2	0.717469	0.685076	41	45	2	2	3 to 2	20	3 to 2	22	0	2138	120	48	2306	0.188753	18	19	20	17	16	21	15	0.175287	0.0450303	0.110158
9248	2014-09-07	18.4845	-66.902	N	13	16	0	0.666667	0	7	0.247917	7.6573	0.3312	4	0	1.56667	0	0.448689	0.476339	0.000772098	1.26475	2.176	2	0.44138	0.381663	102	102	4	4	4 to 4	1	4 to 4	0	0	2138	120	48	2306	0.188753	18	17	16	19	15	20	13	0.745277	0.249934	0.497605
9249	2014-07-27	18.392	-67.4823	SW	38	48	0.815459	1	6	30	0.758333	2708.57	0.2783	3.98913	0.89118	2.35	0.317143	1.92295	1.45704	0.273109	1.06274	2.17009	2	0.776961	0.76697	21	20	1	1	1 to 1	4	1 to 1	4	0	2512	0	0	2512	0.205615	-99999	-99999	-99999	-99999	-99999	-99999	-99999	NA	NA	NA
9253	2014-07-27	18.387	-67.4733	SW	53	57	0.856164	1	15	25	0.739583	3139.94	0.2783	3.78767	0.935665	2.35	0.792857	1.60246	1.42101	0.316605	1.06274	2.06049	2	0.784221	0.774948	17	15	1	1	1 to 1	-2	1 to 1	-3	0	4884	0	0	4884	0.399771	-99999	-99999	-99999	-99999	-99999	-99999	-99999	NA	NA	NA
9256	2014-07-27	18.3816	-67.4871	SW	34	43	0.859322	1	6	39	0.6375	4413.16	0.2783	3.83333	0.939116	2.35	0.317143	2.49984	1.22487	0.444985	1.06274	2.08533	2	0.812653	0.806194	11	11	1	1	1 to 1	9	1 to 1	4	0	2542	0	0	2542	0.208071	-99999	-99999	-99999	-99999	-99999	-99999	-99999	NA	NA	NA
9257	2014-07-27	18.3785	-67.4843	SW	55	62	0.771989	0.964706	17	48	0.870833	2266.79	0.2783	3.45294	0.843673	2.26706	0.898571	3.07672	1.67319	0.228564	1.06274	1.8784	2	0.887408	0.888347	4	4	1	1	1 to 1	2	1 to 1	0	0	2542	0	0	2542	0.208071	-99999	-99999	-99999	-99999	-99999	-99999	-99999	NA	NA	NA
9260	2014-06-10	18.3513	-67.2669	N	4	8	0.637681	0.916667	16	10	0.572917	6588.31	0.2804	4.375	0.696894	2.15417	0.845714	0.640984	1.10078	0.66431	1.07076	2.38	2	0.710706	0.693502	46	40	2	2	2 to 2	-11	2 to 2	-9	1524	2882	1392	24	5822	0.476549	38	39	40	37	41	36	42	0.0189482	0.00503106	0.0119896
9262	2014-09-08	18.4945	-66.3992	N	36	42	0.898551	0.958333	9	37	0.254167	754.73	0.2831	3.6875	0.981988	2.25208	0.475714	2.37164	0.488348	0.0761006	1.08107	2.006	2	0.724047	0.70732	39	36	2	2	2 to 2	-1	2 to 2	-4	378	2817	1462	282	4939	0.404273	2	1	0	6	5	4	3	0.296058	0.11126	0.203659
9267	2014-09-08	18.4841	-66.3322	N	27	34	0.758176	0.988095	15	19	0.347917	669.027	0.296	4.1369	0.828578	2.32202	0.792857	1.21787	0.668476	0.067459	1.13033	2.25048	2	0.690208	0.666106	54	51	3	2	2 to 3	-14	2 to 2	-14	354	996	508	120	1978	0.161906	1	0	6	5	4	2	3	0.125284	0.0419481	0.0836161
9269	2014-08-26	18.371	-65.5595	E	24	28	0.813853	1	2	4	0.227083	58.8186	0.3425	3.77273	0.889425	2.35	0.105714	0.256393	0.436311	0.00593077	1.3079	2.05236	2	0.550796	0.49838	94	95	4	4	4 to 4	-6	4 to 4	-5	1770	686	264	84	2804	0.229516	107	108	106	109	105	110	-99999	0.0224652	0.0443958	0.0334305
9270	2014-08-26	18.3638	-65.5389	E	25	27	0.8	1	3	23	0.3	1170.91	0.3188	4.1	0.874286	2.35	0.158571	1.47426	0.57641	0.118064	1.21739	2.2304	2	0.669477	0.636205	62	63	3	3	3 to 3	0	3 to 3	2	1650	686	264	84	2684	0.219694	107	108	106	105	109	-99999	-99999	0.0177574	0.0364579	0.0271077
9274	2014-08-26	18.3535	-65.5674	E	49	56	0.843922	1	24	25	0.933333	244.433	0.3425	3.60784	0.922286	2.35	1.26857	1.60246	1.79328	0.0246466	1.3079	1.96267	2	0.835549	0.811313	10	10	1	1	1 to 1	-7	1 to 1	-5	2046	770	282	84	3182	0.260457	107	108	106	105	109	110	-99999	0.0267348	0.0542533	0.0404941
9277	2014-08-28	18.2617	-65.6061	E	12	15	0.5	1	3	33	0.520833	732.667	0.263	4.875	0.546429	2.35	0.158571	2.11525	1.00071	0.0738759	1.00431	2.652	2	0.73656	0.727347	34	30	2	2	3 to 2	29	3 to 2	26	1212	978	390	108	2688	0.220021	105	106	107	104	103	108	109	0.045647	0.0688328	0.0572399
9281	2014-08-28	18.3491	-67.2702	N	28	33	0.7885	0.95283	24	3	0.704167	2139.32	0.2804	4.12736	0.861717	2.23915	1.26857	0.192295	1.35296	0.215711	1.07076	2.24528	2	0.702734	0.684742	49	46	2	2	1 to 2	-27	1 to 2	-27	1524	4520	1326	24	7394	0.605222	38	39	40	41	37	42	36	0.0173124	0.00462502	0.0109687
9283	2014-06-10	18.3459	-67.2698	N	35	41	0.877784	0.961165	19	23	0.277083	1160.49	0.2804	3.69417	0.959293	2.25874	1.00429	1.47426	0.532379	0.117014	1.07076	2.00963	2	0.70124	0.683099	51	48	2	2	2 to 2	-20	2 to 2	-19	1524	4520	1326	24	7394	0.605222	38	39	40	41	37	42	36	0.0174499	0.00470293	0.0110764
9284	2014-08-28	18.3454	-67.2618	N	5	7	0.450292	1	4	0	0.325	649.944	0.2804	4.78947	0.492105	2.35	0.211429	0	0.624444	0.0655349	1.07076	2.60547	2	0.551965	0.519051	92	92	4	4	4 to 4	2	4 to 4	1	1524	2426	1392	24	5366	0.439224	39	38	40	41	42	37	36	0.0249438	0.00695729	0.0159506
9285	2014-09-06	18.3145	-67.2469	N	40	59	0.880261	0.981132	6	4	0.335417	715.563	0.2682	3.66038	0.962	2.30566	0.317143	0.256393	0.644459	0.0721513	1.02417	1.99125	2	0.563382	0.535407	91	88	4	4	4 to 4	-8	4 to 4	-8	1524	2306	1572	216	5618	0.459851	42	41	43	40	39	38	44	0.0857671	0.018969	0.052368
9288	2014-09-06	18.2928	-67.2415	N	39	46	0.88914	0.980769	12	5	0.54375	671.405	0.2832	3.19231	0.971703	2.30481	0.634286	0.320492	1.04474	0.0676988	1.08145	1.73662	2	0.607167	0.578843	81	81	4	4	3 to 4	-17	3 to 4	-21	1524	3974	1698	216	7412	0.606696	43	42	41	40	44	39	45	0.170145	0.108535	0.13934
9289	2014-07-20	18.1041	-67.936	SW	23	36	0.774194	0.967742	8	15	0.97	30843.5	0.2752	3.29032	0.846083	2.27419	0.422857	0.961475	1.86373	3.11	1.0509	1.78994	2	0.91644	0.92122	3	2	1	1	1 to 1	1	1 to 1	0	0	0	0	0	630	0.0515675	-99999	-99999	-99999	-99999	-99999	-99999	-99999	NA	NA	NA
9290	2014-07-30	18.1009	-67.9422	SW	52	58	0.830049	0.965517	6	18	0.7	3397.93	0.2752	4.10345	0.907125	2.26897	0.317143	1.15377	1.34496	0.342619	1.0509	2.23228	2	0.715478	0.70037	43	39	2	2	2 to 2	-1	2 to 2	-6	0	0	0	0	630	0.0515675	-99999	-99999	-99999	-99999	-99999	-99999	-99999	NA	NA	NA
9292	2014-07-30	18.0888	-67.9446	SW	28	33	0.835165	0.928571	11	31	0.679167	2948.51	0.2752	4.03571	0.912716	2.18214	0.581429	1.98705	1.30493	0.297303	1.0509	2.19543	2	0.781994	0.773469	18	18	1	1	1 to 1	5	1 to 1	0	0	0	0	0	630	0.0515675	-99999	-99999	-99999	-99999	-99999	-99999	-99999	NA	NA	NA
9293	2014-08-01	18.0792	-67.9395	SW	9	20	0.911111	1	5	22	0.827083	3598.39	0.301	3.75	0.995714	2.35	0.264286	1.41016	1.58913	0.362832	1.14942	2.04	2	0.755931	0.736772	23	26	1	1	1 to 1	1	2 to 1	2	0	240	0	0	240	0.0196448	-99999	-99999	-99999	-99999	-99999	-99999	-99999	NA	NA	NA
9298	2014-07-31	18.0679	-67.8526	SW	40	49	0.75	1	5	59	0.3625	1129.67	0.3618	3.625	0.819643	2.35	0.264286	3.7818	0.696496	0.113906	1.3816	1.972	2	0.846553	0.817382	5	7	1	1	1 to 1	12	2 to 1	20	0	0	0	0	144	0.0117869	-99999	-99999	-99999	-99999	-99999	-99999	-99999	NA	NA	NA
9299	2014-07-31	18.0588	-67.9141	SW	29	30	0.714286	1	1	10	0.314583	2646.55	0.301	3.28571	0.780612	2.35	0.0528571	0.640984	0.60443	0.266856	1.14942	1.78743	2	0.567799	0.530021	89	91	4	4	4 to 4	1	4 to 4	-2	0	144	0	0	144	0.0117869	-99999	-99999	-99999	-99999	-99999	-99999	-99999	NA	NA	NA
9302	2014-07-31	18.0544	-67.8645	SW	42	50	0.933333	1	4	22	0.749167	14766	0.3618	3.71875	1.02	2.35	0.211429	1.41016	1.43942	1.48888	1.3816	2.023	2	0.842444	0.812866	7	9	1	1	1 to 1	1	1 to 1	2	0	144	0	0	144	0.0117869	-99999	-99999	-99999	-99999	-99999	-99999	-99999	NA	NA	NA
9303	2014-07-30	18.052	-67.9075	SW	51	56	0.911111	0.9	5	6	0.3875	1914.53	0.301	4	0.995714	2.115	0.264286	0.38459	0.74453	0.193045	1.14942	2.176	2	0.596811	0.561905	86	85	4	4	3 to 4	-10	3 to 4	-11	0	144	0	0	144	0.0117869	-99999	-99999	-99999	-99999	-99999	-99999	-99999	NA	NA	NA
9304	2014-07-31	18.05	-67.8882	SW	40	44	0.819048	1	8	5	0.697917	3577.02	0.3049	4.04762	0.895102	2.35	0.422857	0.320492	1.34095	0.360677	1.16431	2.2019	2	0.67371	0.645197	61	59	3	3	2 to 3	-15	2 to 3	-13	0	450	0	0	450	0.0368339	-99999	-99999	-99999	-99999	-99999	-99999	-99999	NA	NA	NA
9305	2014-08-29	18.2013	-65.5095	E	52	53	0.588235	1	6	30	0.304167	605.461	0.3837	3.85294	0.642857	2.35	0.317143	1.92295	0.584416	0.0610495	1.46523	2.096	2	0.702228	0.651936	50	57	2	3	3 to 2	7	3 to 3	11	1008	216	0	12	1236	0.10117	105	-99999	-99999	-99999	-99999	-99999	-99999	0.00205801	0.00149299	0.0017755
9306	2014-08-29	18.1906	-65.5145	E	24	24	0.724638	0.869565	18	18	0.345833	1576.42	0.3837	4.26087	0.791925	2.04348	0.951429	1.15377	0.664473	0.158953	1.46523	2.31791	2	0.710227	0.660726	47	53	2	3	2 to 2	-20	2 to 3	-12	1026	228	0	156	1410	0.115413	105	-99999	-99999	-99999	-99999	-99999	-99999	0.00201856	0.00146437	0.00174147
9307	2014-08-25	18.1845	-65.5028	E	28	36	0.82449	1	11	30	0.258333	98.7017	0.3837	3.88	0.90105	2.35	0.581429	1.92295	0.496353	0.00995225	1.46523	2.11072	2	0.731838	0.684477	38	47	2	2	1 to 2	-12	2 to 2	-7	1026	228	0	156	1410	0.115413	-99999	-99999	-99999	-99999	-99999	-99999	-99999	NA	NA	NA
9308	2014-08-29	18.1799	-65.5246	E	33	33	0.768116	0.916667	6	25	0.35	1590.94	0.3837	4.04167	0.839441	2.15417	0.317143	1.60246	0.672479	0.160417	1.46523	2.19867	2	0.700022	0.649512	52	58	2	3	2 to 2	-8	3 to 3	3	1386	708	84	204	2382	0.194974	105	104	-99999	-99999	-99999	-99999	-99999	0.00341909	0.00304853	0.00323381
9309	2014-08-29	18.176	-65.5317	E	37	42	0.894737	0.9	12	15	0.2875	2878.78	0.3837	3.8	0.97782	2.115	0.634286	0.961475	0.552393	0.290272	1.46523	2.0672	2	0.674259	0.621199	60	66	3	3	2 to 3	-26	2 to 3	-15	1302	624	0	204	2130	0.174347	105	104	-99999	-99999	-99999	-99999	-99999	0.00351214	0.00314156	0.00332685
9310	2014-08-25	18.1741	-65.4511	E	40	46	0.883856	1	14	40	0.50625	139.281	0.3487	3.61905	0.965928	2.35	0.74	2.56393	0.972692	0.0140439	1.33157	1.96876	2	0.811381	0.782819	13	13	1	1	1 to 1	-2	1 to 1	1	1674	1842	480	384	4380	0.358517	-99999	-99999	-99999	-99999	-99999	-99999	-99999	NA	NA	NA
9311	2014-08-25	18.1739	-65.4647	E	23	25	0.676346	1	24	23	0.345833	2633.08	0.3274	4.18966	0.73915	2.35	1.26857	1.47426	0.664473	0.265498	1.25023	2.27917	2	0.765588	0.739143	22	23	1	1	1 to 1	-8	1 to 1	-7	1674	1842	480	384	4380	0.358517	-99999	-99999	-99999	-99999	-99999	-99999	-99999	NA	NA	NA
9316	2014-09-19	18.1526	-65.2948	E	33	40	0.863636	1	0	26	0.241667	754.283	0.3327	3.83333	0.943831	2.35	0	1.66656	0.46433	0.0760555	1.27047	2.08533	2	0.658853	0.62019	65	67	3	3	3 to 3	2	3 to 3	3	1614	2271	210	384	4479	0.36662	-99999	-99999	-99999	-99999	-99999	-99999	-99999	NA	NA	NA
9317	2014-09-19	18.1482	-65.2977	E	17	21	0	1	0	6	0.175	1951.17	0.3327	5	0	2.35	0	0.38459	0.336239	0.196739	1.27047	2.72	2	0.539936	0.489504	97	96	4	4	4 to 4	2	4 to 4	3	1614	2088	210	384	4296	0.351641	-99999	-99999	-99999	-99999	-99999	-99999	-99999	NA	NA	NA
9326	2014-08-27	18.0929	-65.707	E	47	51	0.841026	1	18	35	0.625	228.396	0.2834	3.30303	0.919121	2.35	0.951429	2.24344	1.20085	0.0230296	1.08221	1.79685	2	0.786089	0.775409	16	14	1	1	1 to 1	0	1 to 1	-1	1944	2658	534	558	5694	0.466072	99	100	98	101	102	103	97	0.0860178	0.0959055	0.0909616
9328	2014-08-27	18.0849	-65.7133	E	80	84	0.873016	0.972222	24	23	0.416667	1048.96	0.3039	2.875	0.954082	2.28472	1.26857	1.47426	0.80057	0.105768	1.1605	1.564	2	0.715085	0.690978	44	43	2	2	1 to 2	-23	1 to 2	-21	1944	2658	534	558	5694	0.466072	99	98	100	101	97	102	96	0.117776	0.110479	0.114127
9329	2014-09-08	18.4796	-66.2097	N	7	8	0.742105	0.95	3	28	0.13125	221.269	0.3218	4.25	0.811015	2.2325	0.158571	1.79475	0.252179	0.0223109	1.22885	2.312	2	0.65555	0.619963	66	68	3	3	3 to 3	8	3 to 3	9	1144	4590	1116	602	7452	0.60997	120	119	3	118	4	5	6	0.480929	0.175162	0.328045
9331	2014-08-06	17.9955	-67.3427	SW	48	51	0.91133	0.931034	27	25	0.275	1418.04	0.2741	3.67241	0.995954	2.18793	1.42714	1.60246	0.528376	0.142983	1.0467	1.99779	2	0.738657	0.726186	33	31	2	2	1 to 2	-20	1 to 2	-21	3706	1158	780	366	6010	0.491937	-99999	-99999	-99999	-99999	-99999	-99999	-99999	NA	NA	NA
9332	2014-08-06	17.9587	-67.3128	SW	57	58	0	1	2	30	0.141667	1729.05	0.2743	5	0	2.35	0.105714	1.92295	0.272194	0.174342	1.04746	2.72	2	0.63922	0.616846	72	70	3	3	4 to 3	23	4 to 3	26	3538	984	780	366	5668	0.463944	56	-99999	-99999	-99999	-99999	-99999	-99999	6.41e-05	3.07e-05	4.74e-05
9335	2014-08-06	17.9493	-67.327	SW	52	54	0.912605	1	19	10	0.23125	860.805	0.2648	3.21429	0.997347	2.35	1.00429	0.640984	0.444316	0.0867963	1.01119	1.74857	2	0.61622	0.594535	79	77	4	3	3 to 4	-24	2 to 3	-32	3556	1317	1284	564	6721	0.550135	-99999	-99999	-99999	-99999	-99999	-99999	-99999	NA	NA	NA
9338	2014-12-02	18.0783	-65.5422	E	13	22	0.773333	1	6	27	0.535417	319.23	0.3384	4.18	0.845143	2.35	0.317143	1.73066	1.02873	0.0321884	1.29224	2.27392	2	0.734244	0.701263	37	38	2	2	2 to 2	-4	2 to 2	4	2346	2412	480	720	5958	0.487681	-99999	-99999	-99999	-99999	-99999	-99999	-99999	NA	NA	NA
9339	2014-12-03	18.0793	-65.477	E	36	40	0.820565	1	1	12	0.204167	2127.61	0.319	4.03125	0.89676	2.35	0.0528571	0.76918	0.392279	0.21453	1.21816	2.193	2	0.601585	0.561532	84	86	4	4	4 to 4	-3	4 to 4	-4	2058	2358	480	924	5820	0.476385	-99999	-99999	-99999	-99999	-99999	-99999	-99999	NA	NA	NA
9341	2014-12-02	18.0866	-65.5779	E	57	64	0.856216	0.973333	14	32	0.95	3727.46	0.3384	3.24667	0.935722	2.28733	0.74	2.05115	1.8253	0.375845	1.29224	1.76619	2	0.838671	0.816025	9	8	1	1	1 to 1	-2	1 to 1	0	2442	2262	480	720	5904	0.483261	-99999	-99999	-99999	-99999	-99999	-99999	-99999	NA	NA	NA
9343	2014-12-01	18.0889	-65.3612	E	74	74	0.833333	1	0	3	0.2	342.052	0.3351	4.16667	0.910714	2.35	0	0.192295	0.384274	0.0344897	1.27964	2.26667	2	0.551841	0.501838	93	94	4	4	4 to 4	-4	4 to 4	-6	1638	2586	210	924	5358	0.438569	-99999	-99999	-99999	-99999	-99999	-99999	-99999	NA	NA	NA
9345	2014-12-02	18.0925	-65.4546	E	3	5	0.638095	1	1	36	0.235417	92.0551	0.3221	4.73333	0.697347	2.35	0.0528571	2.30754	0.452322	0.00928206	1.23	2.57493	2	0.719683	0.690349	40	44	2	2	3 to 2	19	3 to 2	20	1674	2250	480	780	5184	0.424327	-99999	-99999	-99999	-99999	-99999	-99999	-99999	NA	NA	NA
9351	2014-12-01	18.1054	-65.3977	E	23	28	0.795322	0.894737	0	14	0.13125	3670.26	0.3376	4.10526	0.869173	2.10263	0	0.897377	0.252179	0.370078	1.28918	2.23326	2	0.596164	0.549767	87	87	4	4	4 to 4	-3	4 to 4	0	1134	2058	210	780	4182	0.34231	-99999	-99999	-99999	-99999	-99999	-99999	-99999	NA	NA	NA
9353	2014-12-01	18.1091	-65.4005	E	9	12	0.866667	1	2	34	0.19375	559.999	0.3376	4.16667	0.947143	2.35	0.105714	2.17934	0.372265	0.0564655	1.28918	2.26667	2	0.711686	0.676722	45	49	2	2	2 to 2	5	3 to 2	5	1650	1674	480	492	4296	0.351641	-99999	-99999	-99999	-99999	-99999	-99999	-99999	NA	NA	NA
9359	2014-11-29	18.362	-65.5124	E	80	82	0	1	1	0	0.141667	13.6924	0.3188	4	0	2.35	0.0528571	0	0.272194	0.00138062	1.21739	2.176	2	0.451542	0.396703	101	101	4	4	4 to 4	1	4 to 4	0	1458	686	264	204	2612	0.2138	107	-99999	-99999	-99999	-99999	-99999	-99999	0.0094294	0.0261147	0.017772
9134	2014-07-14	17.8779	-66.1584	SW	87	92	0.834677	1	12	41	0.925	2321.24	0.2885	3.09375	5.36578	4	0.857143	2.01639	0.632479	0.376293	4.97536	4.95	3	0.87225	0.86309	34	27	2	2	1 to 2	-22	1 to 2	-18	0	1080	0	768	1848	0.151265	83	84	82	81	80	85	86	0.0202425	0.026738	0.0234903
9135	2014-07-17	17.8774	-66.124	SW	79	89	0.886243	1	2	61	1.4625	1532.35	0.317	3.55357	5.69728	4	0.142857	3	1	0.248406	5.46686	5.68571	3	0.950077	0.937843	4	4	1	1	1 to 1	-3	1 to 1	-3	0	1013	0	480	1493	0.122207	83	84	85	86	87	88	82	0.0250103	0.0280347	0.0265225
9142	2014-07-14	17.9266	-66.0893	SW	33	41	0.818182	1	2	21	0.254167	835.338	0.3025	3.86364	5.25974	4	0.142857	1.03279	0.173789	0.135416	5.2168	6.18182	3	0.833471	0.802777	72	74	3	3	4 to 3	6	3 to 3	2	708	938	750	360	2756	0.225587	85	86	87	84	88	83	89	0.0577195	0.0382044	0.047962
9144	2014-07-15	17.9423	-66.0244	SW	7	10	0.848485	1	2	21	0.502083	2817.54	0.2784	3.5	5.45455	4	0.142857	1.03279	0.343305	0.456747	4.80118	5.6	3	0.821736	0.807701	77	72	3	3	3 to 3	-12	3 to 3	-10	708	1032	906	360	3006	0.246051	88	87	89	86	90	85	91	0.0752992	0.0378255	0.0565624
9145	2014-07-17	17.9445	-66.0819	SW	19	22	0.728509	0.96875	21	19	0.354167	5630.67	0.2905	4.39583	4.68327	3.875	1.5	0.934426	0.242165	0.91278	5.00985	7.03333	3	0.910544	0.909705	15	7	1	1	1 to 1	4	1 to 1	10	708	648	750	360	2466	0.20185	85	86	87	88	84	89	83	0.0766746	0.0488654	0.06277
9146	2014-07-15	17.949	-65.9875	SW	60	78	0.892038	0.974359	3	3	0.3375	1598.54	0.2889	3.4359	5.73453	3.89744	0.214286	0.147541	0.230769	0.259138	4.98226	5.49744	3	0.789063	0.757945	90	87	4	4	4 to 4	-3	4 to 4	-1	708	1362	438	168	2676	0.219039	90	89	91	88	87	86	92	0.0807081	0.0469445	0.0638263
9147	2014-07-14	17.9582	-66.0038	SW	23	27	0.777841	1	28	24	0.304167	2097.9	0.2784	4.43204	5.00041	4	2	1.18033	0.207977	0.340088	4.80118	7.09126	3	0.926745	0.940016	7	3	1	1	1 to 1	2	1 to 1	4	708	684	906	168	2466	0.20185	89	90	88	87	91	86	85	0.107967	0.0505929	0.0792797
9148	2014-07-15	18.0162	-65.8193	SW	34	36	0.810811	1	11	18	0.2625	1089	0.3172	4.2027	5.21236	4	0.785714	0.885246	0.179487	0.176537	5.47031	6.72432	3	0.882056	0.851971	30	34	2	2	2 to 2	17	2 to 2	14	1794	1644	1452	198	5088	0.416469	94	95	96	93	97	92	98	0.138022	0.093758	0.11589
9152	2014-08-19	18.0982	-65.3285	E	67	75	0.756742	1	10	24	0.942308	8649.14	0.3165	2.83871	4.86477	4	0.714286	1.18033	0.644313	1.4021	5.45824	4.54194	3	0.858418	0.822759	49	59	2	3	1 to 2	-31	1 to 3	-39	1638	2574	210	444	4866	0.398297	-99999	-99999	-99999	-99999	-99999	-99999	-99999	NA	NA	NA
9153	2014-08-20	18.2123	-65.3955	E	72	72	0.666667	1	0	5	0.120833	0	0.3691	4.25	4.28571	4	0	0.245902	0.0826211	0	6.36536	6.8	3	0.819785	0.731058	79	92	4	4	4 to 4	12	4 to 4	3	1350	822	0	576	2748	0.224932	-99999	-99999	-99999	-99999	-99999	-99999	-99999	NA	NA	NA
9154	2014-05-29	17.867	-67.124	SW	72	87	0.9101	1	20	37	0.779167	1811.9	0.2827	3.33871	5.85065	4	1.42857	1.81967	0.532764	0.293725	4.87534	5.34194	3	0.908731	0.9138	16	6	1	1	1 to 1	-11	1 to 1	-3	4419	4186	3024	588	12217	1	59	58	60	57	56	61	62	0.00182532	0.00428922	0.00305727
9155	2014-05-29	17.872	-67.0763	SW	59	77	0.866667	0.967742	15	40	0.366667	1374.09	0.2748	2.8871	5.57143	3.87097	1.07143	1.96721	0.250712	0.222752	4.7391	4.61935	3	0.839861	0.833484	69	48	3	2	2 to 3	-40	1 to 2	-22	4599	4189	2760	564	12112	0.991405	60	59	61	58	62	63	57	0.00175236	0.00428228	0.00301732
9156	2014-05-28	17.876	-67.1168	SW	77	81	0.904762	1	0	2	0.1375	285.516	0.2952	3.64286	5.81633	4	0	0.0983607	0.0940171	0.0462846	5.09091	5.82857	3	0.78948	0.753317	89	88	4	4	4 to 4	3	4 to 4	4	5122	3123	3024	588	11857	0.970533	59	58	60	57	61	56	62	0.00198028	0.00468917	0.00333473
9157	2014-05-28	17.8962	-67.0072	SW	54	62	0.816358	0.938272	5	27	0.516667	2279.9	0.3061	3.43827	5.24802	3.75309	0.357143	1.32787	0.353276	0.369591	5.27889	5.50123	3	0.835199	0.802009	71	75	3	3	3 to 3	-17	3 to 3	-22	3448	5153	2220	648	11469	0.938774	64	63	62	61	60	65	59	0.0291683	0.0314125	0.0302904
9160	2014-05-29	17.9018	-67.0699	SW	49	55	0.844367	1	4	29	0.235417	2162.29	0.2997	3.63095	5.42807	4	0.285714	1.42623	0.160969	0.350526	5.16851	5.80952	3	0.851777	0.828133	63	50	3	2	3 to 3	-5	3 to 2	9	4518	3186	3360	510	11574	0.947368	60	61	62	63	59	58	64	0.00207711	0.00539589	0.0037365
9161	2014-05-28	17.905	-67.034	SW	57	61	0.844805	0.946429	6	24	0.425	2988.27	0.3061	3.58929	5.43089	3.78571	0.428571	1.18033	0.290598	0.484424	5.27889	5.74286	3	0.851503	0.822553	64	60	3	3	2 to 3	-12	2 to 3	-8	4324	3615	3360	558	11857	0.970533	63	62	61	60	64	59	58	0.001906	0.00478238	0.00334419
9162	2014-05-30	17.9044	-66.9287	SW	42	42	0.816667	0.9375	6	39	0.120833	176.536	0.3064	4.21875	5.25	3.75	0.428571	1.91803	0.0826211	0.028618	5.28406	6.75	3	0.884236	0.863552	29	26	2	1	2 to 2	22	2 to 1	24	3537	3566	954	372	8429	0.68994	65	64	63	62	-99999	-99999	-99999	0.0627004	0.063689	0.0631947
9164	2014-05-30	17.9068	-66.9433	SW	43	43	0.770936	0.965517	3	23	0.110417	94.6665	0.3064	4.58621	4.95602	3.86207	0.214286	1.13115	0.0754986	0.0153463	5.28406	7.33793	3	0.861067	0.834358	46	47	2	2	3 to 2	29	3 to 2	28	3837	3936	2502	648	10923	0.894082	65	64	63	62	61	-99999	-99999	0.056582	0.0578889	0.0572355
9165	2014-05-27	17.9065	-66.916	SW	40	42	0.683824	0.941176	10	42	0.172917	115.05	0.284	4.17647	4.39601	3.76471	0.714286	2.06557	0.118234	0.0186505	4.89776	6.68235	3	0.852832	0.842303	58	41	3	2	2 to 3	-9	2 to 2	3	3537	3566	954	372	8429	0.68994	65	64	63	-99999	-99999	-99999	-99999	0.0712435	0.0722537	0.0717486
9167	2014-06-19	17.918	-67.3118	SW	45	48	0.832512	1	7	42	0.489583	2432.06	0.2648	3.62069	5.35186	4	0.5	2.06557	0.334758	0.394258	4.56664	5.7931	3	0.865954	0.874542	40	19	2	1	2 to 2	-10	1 to 1	6	3376	1245	1032	564	6217	0.508881	56	-99999	-99999	-99999	-99999	-99999	-99999	6.09e-05	2.92e-05	4.5e-05
9170	2014-06-20	17.9217	-67.3207	SW	58	62	0.917496	0.894737	6	43	0.416667	1278.98	0.2648	3.5	5.89819	3.57895	0.428571	2.11475	0.2849	0.207333	4.56664	5.6	3	0.853651	0.85904	57	31	3	2	2 to 3	-18	2 to 2	-1	3286	1587	1284	402	6559	0.536875	-99999	-99999	-99999	-99999	-99999	-99999	-99999	NA	NA	NA
9173	2014-06-19	17.9235	-67.315	SW	62	63	0.7	1	0	4	0.1	183.862	0.2648	3	4.5	4	0	0.196721	0.0683761	0.0298056	4.56664	4.8	3	0.683601	0.644772	99	97	4	4	4 to 4	-1	4 to 4	1	3286	1587	1284	402	6559	0.536875	56	-99999	-99999	-99999	-99999	-99999	-99999	6.03e-05	2.89e-05	4.46e-05
9174	2014-05-27	17.9198	-66.9319	SW	41	43	0.833333	1	1	20	0.213636	281.686	0.3064	4.23077	5.35714	4	0.0714286	0.983607	0.146076	0.0456637	5.28406	6.76923	3	0.852818	0.823965	59	57	3	3	3 to 3	18	4 to 3	21	3333	2754	3084	378	9549	0.781616	65	64	63	62	-99999	-99999	-99999	0.0815878	0.0828243	0.0822061
9176	2014-05-30	17.9222	-66.9078	SW	41	42	0.844444	0.8	0	27	0.120833	142.26	0.2819	4.2	5.42857	3.2	0	1.32787	0.0826211	0.0230615	4.86154	6.72	3	0.814669	0.795934	82	77	4	3	4 to 4	4	4 to 3	8	3459	3560	1014	102	8135	0.665875	65	64	63	-99999	-99999	-99999	-99999	0.115848	0.117307	0.116577
9177	2014-06-20	17.927	-67.3084	SW	62	64	0.823529	1	2	19	0.264583	1909.69	0.2648	4.08824	5.29412	4	0.142857	0.934426	0.180912	0.309576	4.56664	6.54118	3	0.826941	0.825383	74	54	3	3	4 to 3	6	3 to 3	15	3376	1245	1032	564	6217	0.508881	56	-99999	-99999	-99999	-99999	-99999	-99999	6.38e-05	3.06e-05	4.72e-05
9178	2014-05-28	17.9304	-67.0884	SW	15	22	0.662626	0.977778	17	1	0.55	4746.48	0.2869	4.52222	4.25974	3.91111	1.21429	0.0491803	0.376068	0.769445	4.94777	7.23556	3	0.856806	0.844939	54	39	3	2	2 to 3	-13	2 to 2	-3	3776	3192	3739	558	11265	0.922076	60	61	59	58	62	63	57	0.0036012	0.00945718	0.00652919
9187	2014-06-13	17.9456	-66.6975	SW	37	42	0.806818	1	10	0	0.452083	3266.39	0.2423	4.09091	5.18669	4	0.714286	0	0.309117	0.52951	4.17862	6.54545	3	0.807894	0.819787	84	62	4	3	3 to 4	-11	3 to 3	1	2674	2832	588	96	6190	0.506671	67	68	66	69	-99999	-99999	-99999	0.126437	0.0907246	0.108581
9188	2014-05-27	17.9484	-66.9032	SW	8	20	0.538095	0.952381	5	22	0.891667	3594.94	0.2819	4.47619	3.45918	3.80952	0.357143	1.08197	0.609687	0.582771	4.86154	7.1619	3	0.82521	0.809216	75	71	3	3	2 to 3	-27	2 to 3	-28	2685	2150	1284	102	6221	0.509208	65	64	66	63	-99999	-99999	-99999	1	1	1
9191	2014-06-19	17.9525	-67.2288	SW	21	24	0	1	0	40	0.120833	215.78	0.2595	5	0	4	0	1.96721	0.0826211	0.0349798	4.47524	8	3	0.698601	0.668007	96	95	4	4	4 to 4	0	4 to 4	-1	4504	1163	1968	414	8049	0.658836	56	57	55	58	59	53	52	0.0161795	0.0113599	0.0137697
9195	2014-06-16	18.1013	-67.4213	SW	50	52	0.931159	0.916667	5	29	0.266667	1371.47	0.2845	4.02083	5.98602	3.66667	0.357143	1.42623	0.182336	0.222327	4.90638	6.43333	3	0.872513	0.866693	33	23	2	1	3 to 2	23	2 to 1	26	3886	1341	1284	510	7021	0.574691	-99999	-99999	-99999	-99999	-99999	-99999	-99999	NA	NA	NA
9198	2014-05-20	17.9681	-66.7723	SW	9	12	0.419118	1	4	41	0.327083	1952.86	0.2424	4.76471	2.69433	4	0.285714	2.01639	0.223647	0.316575	4.18034	7.62353	3	0.803258	0.813864	86	66	4	3	3 to 4	-17	3 to 3	-8	2710	1394	828	96	5028	0.411558	66	67	65	68	-99999	-99999	-99999	0.49947	0.392833	0.446151
9199	2014-06-16	18.0848	-67.4179	SW	36	39	0.561497	0.941176	4	12	0.394	3086.96	0.2845	4.26471	3.60963	3.76471	0.285714	0.590164	0.269402	0.500422	4.90638	6.82353	3	0.781029	0.75142	91	89	4	4	4 to 4	-6	4 to 4	-6	4246	1293	1284	510	7333	0.600229	-99999	-99999	-99999	-99999	-99999	-99999	-99999	NA	NA	NA
9200	2014-06-20	17.9868	-67.3314	SW	28	34	0.778151	0.885714	8	38	0.30625	2576.92	0.2743	4.02857	5.0024	3.54286	0.571429	1.86885	0.209402	0.417741	4.73048	6.44571	3	0.857774	0.856464	52	33	2	2	2 to 2	-7	2 to 2	6	3706	984	510	366	5566	0.455595	-99999	-99999	-99999	-99999	-99999	-99999	-99999	NA	NA	NA
9201	2014-06-20	17.9937	-67.2341	SW	10	28	0.863248	0.888889	17	3	0.6125	1390.74	0.296	4.11111	5.54945	3.55556	1.21429	0.147541	0.418803	0.22545	5.10471	6.57778	3	0.857951	0.838938	51	44	2	2	2 to 2	-14	2 to 2	-10	4404	1463	918	390	7175	0.587296	55	56	53	57	52	58	51	0.0224993	0.0141491	0.0183242
9204	2014-06-16	18.0703	-67.2687	SW	12	15	0.755793	1	2	19	0.245833	2225.03	0.306	4.33824	4.85867	4	0.142857	0.934426	0.168091	0.360697	5.27716	6.94118	3	0.853792	0.825519	56	53	3	3	3 to 3	16	3 to 3	18	4886	1013	510	498	6907	0.56536	53	52	51	54	50	55	49	0.0146967	0.00786818	0.0112824
9207	2014-06-16	18.119	-67.2588	SW	11	12	0	1	0	39	0.1	61.0679	0.3189	4.33333	0	4	0	1.91803	0.0683761	0.00989963	5.49963	6.93333	3	0.693679	0.61322	98	98	4	4	4 to 4	-1	4 to 4	-1	4886	1061	270	498	6715	0.549644	51	54	50	49	52	53	48	0.0766384	0.0679032	0.0722708
9208	2014-06-17	18.1323	-67.2818	SW	20	29	0.769231	1	0	39	0.18	4337.29	0.2836	4.46154	4.94505	4	0	1.91803	0.123077	0.703111	4.89086	7.13846	3	0.892769	0.892952	22	12	1	1	3 to 1	31	2 to 1	35	4706	648	270	498	6122	0.501105	51	49	50	54	52	48	53	0.0669757	0.0595748	0.0632752
9210	2014-06-17	18.1493	-67.2599	SW	23	24	0.618182	1	0	12	0.183333	29.4311	0.2836	4.31818	3.97403	4	0	0.590164	0.125356	0.00477103	4.89086	6.90909	3	0.771405	0.74003	92	91	4	4	4 to 4	1	4 to 4	0	4742	1061	270	414	6487	0.530981	49	50	48	51	54	52	53	0.0866376	0.0773179	0.0819778
9212	2014-06-17	18.1665	-67.2607	SW	27	30	0.844758	1	4	15	0.314583	4540.87	0.2836	3.15625	5.43059	4	0.285714	0.737705	0.2151	0.736114	4.89086	5.05	3	0.803467	0.78043	85	80	4	4	4 to 4	-6	3 to 4	-7	4922	1433	270	414	7039	0.576164	49	48	50	54	51	47	46	0.102475	0.0805325	0.091504
9213	2014-06-17	18.1834	-67.2289	SW	23	25	0.802439	1	4	7	0.241667	3471.76	0.2726	4.10976	5.15854	4	0.285714	0.344262	0.165242	0.562802	4.70116	6.57561	3	0.820302	0.810638	78	68	4	3	4 to 4	4	4 to 3	11	3742	1283	738	186	5949	0.486944	48	49	47	46	50	54	45	0.25301	0.194812	0.223911
9216	2014-08-19	18.2342	-65.4102	E	56	58	0.709957	0.954545	2	36	0.386667	2185.24	0.3691	4.13636	4.56401	3.81818	0.142857	1.77049	0.264387	0.354246	6.36536	6.61818	3	0.899511	0.831515	19	49	1	2	2 to 1	24	3 to 2	6	1506	324	0	396	2226	0.182205	-99999	-99999	-99999	-99999	-99999	-99999	-99999	NA	NA	NA
9217	2014-08-19	18.2763	-65.2289	E	70	72	0.838235	1	4	28	0.5375	11632.6	0.3274	2.52941	5.38866	4	0.285714	1.37705	0.367521	1.88574	5.64622	4.04706	3	0.865644	0.822949	41	58	2	3	2 to 2	-9	2 to 3	-23	3314	3360	282	180	7136	0.584104	-99999	-99999	-99999	-99999	-99999	-99999	-99999	NA	NA	NA
9219	2014-08-19	18.2985	-65.3276	E	10	17	0.827053	0.956522	9	26	1.04167	5053.58	0.4059	2.88043	5.31677	3.82609	0.642857	1.27869	0.712251	0.81923	7	4.6087	3	0.911062	0.81597	14	65	1	3	1 to 1	-4	1 to 3	-44	3452	3678	282	204	7616	0.623394	-99999	-99999	-99999	-99999	-99999	-99999	-99999	NA	NA	NA
9221	2014-08-18	18.3002	-65.32	E	75	75	0	1	0	8	0.1	0	0.3068	4	0	4	0	0.393443	0.0683761	0	5.29096	6.4	3	0.607991	0.515149	100	100	4	4	4 to 4	0	4 to 4	0	3452	3678	282	204	7616	0.623394	-99999	-99999	-99999	-99999	-99999	-99999	-99999	NA	NA	NA
9224	2014-08-19	18.3066	-65.2301	E	39	40	0.825758	1	3	41	0.816667	2716.93	0.2652	3.37879	5.30844	4	0.214286	2.01639	0.558405	0.440438	4.57354	5.40606	3	0.847562	0.85104	65	36	3	2	2 to 3	-37	1 to 2	-13	3824	3789	282	108	8003	0.655071	-99999	-99999	-99999	-99999	-99999	-99999	-99999	NA	NA	NA
9228	2014-08-20	18.3148	-65.3518	E	54	55	0.838235	1	1	0	0.45	875.943	0.4059	4.14706	5.38866	4	0.0714286	0	0.307692	0.141998	7	6.63529	3	0.886238	0.784691	27	79	2	4	3 to 2	43	4 to 4	5	2352	1924	282	300	4858	0.397643	-99999	-99999	-99999	-99999	-99999	-99999	-99999	NA	NA	NA
9231	2014-08-20	18.3179	-65.3518	E	42	44	0	1	1	4	0.188462	0	0.4059	2.5	0	4	0.0714286	0.196721	0.128863	0	7	4	3	0.579544	0.398249	102	103	4	4	4 to 4	-1	4 to 4	0	2352	1968	282	300	4902	0.401244	-99999	-99999	-99999	-99999	-99999	-99999	-99999	NA	NA	NA
9233	2014-08-18	18.323	-65.3313	E	12	15	0.688515	0.964706	10	45	0.9125	6701.77	0.4059	4.15294	4.42617	3.85882	0.714286	2.21311	0.623932	1.08642	7	6.64471	3	1	0.928035	1	5	1	1	1 to 1	1	1 to 1	1	2510	3054	282	108	5954	0.487354	-99999	-99999	-99999	-99999	-99999	-99999	-99999	NA	NA	NA
9235	2014-08-18	18.3275	-65.3303	E	2	2	0.826441	0.912281	5	22	0.110417	335.59	0.4059	3.52632	5.31284	3.64912	0.357143	1.08197	0.0754986	0.054402	7	5.64211	3	0.872236	0.767048	35	84	2	4	3 to 2	31	4 to 4	-3	2510	3054	282	108	5954	0.487354	-99999	-99999	-99999	-99999	-99999	-99999	-99999	NA	NA	NA
9236	2014-08-18	18.3503	-65.3204	E	73	77	0.77098	0.980392	5	30	0.933333	1017.95	0.313	2.90196	4.9563	3.92157	0.357143	1.47541	0.638177	0.165019	5.39788	4.64314	3	0.811318	0.766274	83	85	4	4	2 to 4	-47	2 to 4	-47	2510	3762	282	108	6662	0.545306	-99999	-99999	-99999	-99999	-99999	-99999	-99999	NA	NA	NA
9237	2014-08-20	18.3537	-65.3576	E	46	53	0.762447	0.947368	4	8	0.234615	9400.95	0.3124	3.97368	4.90144	3.78947	0.285714	0.393443	0.160421	1.52397	5.38753	6.35789	3	0.858189	0.825824	50	52	2	2	3 to 2	21	3 to 2	20	2024	2351	282	348	5005	0.409675	-99999	-99999	-99999	-99999	-99999	-99999	-99999	NA	NA	NA
9239	2014-06-16	18.1535	-67.3213	SW	34	35	0.828571	0.952381	2	42	0.120833	20.2858	0.2801	4.19048	5.32653	3.80952	0.142857	2.06557	0.0826211	0.0032885	4.8305	6.70476	3	0.864428	0.860105	43	30	2	2	3 to 2	17	3 to 2	27	4742	660	270	390	6062	0.496194	49	51	-99999	-99999	-99999	-99999	-99999	0.000671924	0.000312014	0.000491969
9241	2014-09-07	18.5191	-67.099	N	42	51	0.757246	1	5	17	0.3375	722.813	0.297	4.35417	4.86801	4	0.357143	0.836066	0.230769	0.117174	5.12195	6.96667	3	0.846818	0.824092	66	56	3	3	3 to 3	2	3 to 3	10	468	3242	0	192	3902	0.319391	24	23	25	22	26	27	21	0.182667	0.136282	0.159474
9247	2014-09-07	18.4884	-66.9275	N	16	18	0.666667	1	1	41	0.23125	0	0.3312	4	4.28571	4	0.0714286	2.01639	0.15812	0	5.71175	6.4	3	0.852299	0.803026	60	73	3	3	3 to 3	1	3 to 3	-6	0	2138	120	48	2306	0.188753	18	19	20	17	16	21	15	0.175287	0.0450303	0.110158
9248	2014-09-07	18.4845	-66.902	N	13	16	0	0.666667	0	7	0.247917	7.6573	0.3312	4	0	2.66667	0	0.344262	0.169516	0.00124131	5.71175	6.4	3	0.575646	0.454435	103	102	4	4	4 to 4	0	4 to 4	0	0	2138	120	48	2306	0.188753	18	17	16	19	15	20	13	0.745277	0.249934	0.497605
9249	2014-07-27	18.392	-67.4823	SW	38	48	0.815459	1	6	30	0.758333	2708.57	0.2783	3.98913	5.24224	4	0.428571	1.47541	0.518519	0.439082	4.79946	6.38261	3	0.876482	0.876765	31	17	2	1	1 to 2	-6	1 to 1	7	0	2512	0	0	2512	0.205615	-99999	-99999	-99999	-99999	-99999	-99999	-99999	NA	NA	NA
9253	2014-07-27	18.387	-67.4733	SW	53	57	0.856164	1	15	25	0.739583	3139.94	0.2783	3.78767	5.50391	4	1.07143	1.22951	0.505698	0.509011	4.79946	6.06027	3	0.89129	0.895423	24	11	1	1	1 to 1	-9	1 to 1	1	0	4884	0	0	4884	0.399771	-99999	-99999	-99999	-99999	-99999	-99999	-99999	NA	NA	NA
9256	2014-07-27	18.3816	-67.4871	SW	34	43	0.859322	1	6	39	0.6375	4413.16	0.2783	3.83333	5.52421	4	0.428571	1.91803	0.435897	0.715411	4.79946	6.13333	3	0.901664	0.908495	18	8	1	1	1 to 1	2	1 to 1	7	0	2542	0	0	2542	0.208071	-99999	-99999	-99999	-99999	-99999	-99999	-99999	NA	NA	NA
9257	2014-07-27	18.3785	-67.4843	SW	55	62	0.771989	0.964706	17	48	0.870833	2266.79	0.2783	3.45294	4.96279	3.85882	1.21429	2.36066	0.595442	0.367466	4.79946	5.52471	3	0.891453	0.895628	23	10	1	1	1 to 1	-17	1 to 1	-6	0	2542	0	0	2542	0.208071	-99999	-99999	-99999	-99999	-99999	-99999	-99999	NA	NA	NA
9260	2014-06-10	18.3513	-67.2669	N	4	8	0.637681	0.916667	16	10	0.572917	6588.31	0.2804	4.375	4.09938	3.66667	1.14286	0.491803	0.391738	1.06802	4.83567	7	3	0.854284	0.847077	55	37	3	2	2 to 3	-20	2 to 2	-6	1524	2882	1392	24	5822	0.476549	38	39	40	37	41	36	42	0.0189482	0.00503106	0.0119896
9262	2014-09-08	18.4945	-66.3992	N	36	42	0.898551	0.958333	9	37	0.254167	754.73	0.2831	3.6875	5.7764	3.83333	0.642857	1.81967	0.173789	0.122348	4.88224	5.9	3	0.871391	0.866424	36	24	2	1	2 to 2	2	2 to 1	8	378	2817	1462	282	4939	0.404273	2	1	0	6	5	4	3	0.296058	0.11126	0.203659
9267	2014-09-08	18.4841	-66.3322	N	27	34	0.758176	0.988095	15	19	0.347917	669.027	0.296	4.1369	4.87399	3.95238	1.07143	0.934426	0.237892	0.108455	5.10471	6.61905	3	0.862044	0.844096	45	40	2	2	2 to 2	-5	2 to 2	-3	354	996	508	120	1978	0.161906	1	0	6	5	4	2	3	0.125284	0.0419481	0.0836161
9269	2014-08-26	18.371	-65.5595	E	24	28	0.813853	1	2	4	0.227083	58.8186	0.3425	3.77273	5.23191	4	0.142857	0.196721	0.155271	0.009535	5.90663	6.03636	3	0.816009	0.748057	81	90	4	4	4 to 4	7	4 to 4	0	1770	686	264	84	2804	0.229516	107	108	106	109	105	110	-99999	0.0224652	0.0443958	0.0334305
9270	2014-08-26	18.3638	-65.5389	E	25	27	0.8	1	3	23	0.3	1170.91	0.3188	4.1	5.14286	4	0.214286	1.13115	0.205128	0.189814	5.49791	6.56	3	0.863506	0.827289	44	51	2	2	3 to 2	18	3 to 2	14	1650	686	264	84	2684	0.219694	107	108	106	105	109	-99999	-99999	0.0177574	0.0364579	0.0271077
9274	2014-08-26	18.3535	-65.5674	E	49	56	0.843922	1	24	25	0.933333	244.433	0.3425	3.60784	5.42521	4	1.71429	1.22951	0.638177	0.0396248	5.90663	5.77255	3	0.930687	0.892555	6	13	1	1	1 to 1	-3	1 to 1	-8	2046	770	282	84	3182	0.260457	107	108	106	105	109	110	-99999	0.0267348	0.0542533	0.0404941
9277	2014-08-28	18.2617	-65.6061	E	12	15	0.5	1	3	33	0.520833	732.667	0.263	4.875	3.21429	4	0.214286	1.62295	0.356125	0.118772	4.5356	7.8	3	0.822887	0.821748	76	61	3	3	3 to 3	-13	3 to 3	-5	1212	978	390	108	2688	0.220021	105	106	107	104	103	108	109	0.045647	0.0688328	0.0572399
9281	2014-08-28	18.3491	-67.2702	N	28	33	0.7885	0.95283	24	3	0.704167	2139.32	0.2804	4.12736	5.06893	3.81132	1.71429	0.147541	0.481481	0.346803	4.83567	6.60377	3	0.86609	0.861953	39	28	2	2	1 to 2	-17	1 to 2	-9	1524	4520	1326	24	7394	0.605222	38	39	40	41	37	42	36	0.0173124	0.00462502	0.0109687
9283	2014-06-10	18.3459	-67.2698	N	35	41	0.877784	0.961165	19	23	0.277083	1160.49	0.2804	3.69417	5.6429	3.84466	1.35714	1.13115	0.189459	0.188126	4.83567	5.91068	3	0.869477	0.866221	37	25	2	1	2 to 2	-6	2 to 1	4	1524	4520	1326	24	7394	0.605222	38	39	40	41	37	42	36	0.0174499	0.00470293	0.0110764
9284	2014-08-28	18.3454	-67.2618	N	5	7	0.450292	1	4	0	0.325	649.944	0.2804	4.78947	2.89474	4	0.285714	0	0.222222	0.105362	4.83567	7.66316	3	0.753059	0.719531	94	93	4	4	4 to 4	0	4 to 4	0	1524	2426	1392	24	5366	0.439224	39	38	40	41	42	37	36	0.0249438	0.00695729	0.0159506
9285	2014-09-06	18.3145	-67.2469	N	40	59	0.880261	0.981132	6	4	0.335417	715.563	0.2682	3.66038	5.65882	3.92453	0.428571	0.196721	0.229345	0.115999	4.62528	5.8566	3	0.791791	0.778313	88	81	4	4	4 to 4	-5	4 to 4	-1	1524	2306	1572	216	5618	0.459851	42	41	43	40	39	38	44	0.0857671	0.018969	0.052368
9288	2014-09-06	18.2928	-67.2415	N	39	46	0.88914	0.980769	12	5	0.54375	671.405	0.2832	3.19231	5.7159	3.92308	0.857143	0.245902	0.371795	0.108841	4.88396	5.10769	3	0.798508	0.774507	87	83	4	4	3 to 4	-23	3 to 4	-23	1524	3974	1698	216	7412	0.606696	43	42	41	40	44	39	45	0.170145	0.108535	0.13934
9289	2014-07-20	18.1041	-67.936	SW	23	36	0.774194	0.967742	8	15	0.97	30843.5	0.2752	3.29032	4.97696	3.87097	0.571429	0.737705	0.663248	5	4.746	5.26452	3	0.972273	1	3	1	1	1	1 to 1	1	1 to 1	1	0	0	0	0	630	0.0515675	-99999	-99999	-99999	-99999	-99999	-99999	-99999	NA	NA	NA
9290	2014-07-30	18.1009	-67.9422	SW	52	58	0.830049	0.965517	6	18	0.7	3397.93	0.2752	4.10345	5.33603	3.86207	0.428571	0.885246	0.478632	0.550834	4.746	6.56552	3	0.860184	0.858765	48	32	2	2	2 to 2	-6	2 to 2	1	0	0	0	0	630	0.0515675	-99999	-99999	-99999	-99999	-99999	-99999	-99999	NA	NA	NA
9292	2014-07-30	18.0888	-67.9446	SW	28	33	0.835165	0.928571	11	31	0.679167	2948.51	0.2752	4.03571	5.36892	3.71429	0.785714	1.52459	0.464387	0.477979	4.746	6.45714	3	0.88601	0.891305	28	15	2	1	1 to 2	-5	1 to 1	3	0	0	0	0	630	0.0515675	-99999	-99999	-99999	-99999	-99999	-99999	-99999	NA	NA	NA
9293	2014-08-01	18.0792	-67.9395	SW	9	20	0.911111	1	5	22	0.827083	3598.39	0.301	3.75	5.85714	4	0.357143	1.08197	0.565527	0.58333	5.19093	6	3	0.889662	0.874805	26	18	1	1	1 to 1	-2	2 to 1	10	0	240	0	0	240	0.0196448	-99999	-99999	-99999	-99999	-99999	-99999	-99999	NA	NA	NA
9298	2014-07-31	18.0679	-67.8526	SW	40	49	0.75	1	5	59	0.3625	1129.67	0.3618	3.625	4.82143	4	0.357143	2.90164	0.247863	0.183129	6.23947	5.8	3	0.924088	0.868454	9	21	1	1	1 to 1	8	2 to 1	6	0	0	0	0	144	0.0117869	-99999	-99999	-99999	-99999	-99999	-99999	-99999	NA	NA	NA
9299	2014-07-31	18.0588	-67.9141	SW	29	30	0.714286	1	1	10	0.314583	2646.55	0.301	3.28571	4.59184	4	0.0714286	0.491803	0.2151	0.429028	5.19093	5.25714	3	0.762108	0.714084	93	94	4	4	4 to 4	-3	4 to 4	-5	0	144	0	0	144	0.0117869	-99999	-99999	-99999	-99999	-99999	-99999	-99999	NA	NA	NA
9302	2014-07-31	18.0544	-67.8645	SW	42	50	0.933333	1	4	22	0.749167	14766	0.3618	3.71875	6	4	0.285714	1.08197	0.512251	2.3937	6.23947	5.95	3	0.996072	0.959156	2	2	1	1	1 to 1	6	1 to 1	9	0	144	0	0	144	0.0117869	-99999	-99999	-99999	-99999	-99999	-99999	-99999	NA	NA	NA
9303	2014-07-30	18.052	-67.9075	SW	51	56	0.911111	0.9	5	6	0.3875	1914.53	0.301	4	5.85714	3.6	0.357143	0.295082	0.264957	0.310362	5.19093	6.4	3	0.838455	0.810284	70	70	3	3	3 to 3	6	3 to 3	4	0	144	0	0	144	0.0117869	-99999	-99999	-99999	-99999	-99999	-99999	-99999	NA	NA	NA
9304	2014-07-31	18.05	-67.8882	SW	40	44	0.819048	1	8	5	0.697917	3577.02	0.3049	4.04762	5.26531	4	0.571429	0.245902	0.477208	0.579866	5.25819	6.47619	3	0.860982	0.835478	47	46	2	2	2 to 2	-1	2 to 2	0	0	450	0	0	450	0.0368339	-99999	-99999	-99999	-99999	-99999	-99999	-99999	NA	NA	NA
9305	2014-08-29	18.2013	-65.5095	E	52	53	0.588235	1	6	30	0.304167	605.461	0.3837	3.85294	3.78151	4	0.428571	1.47541	0.207977	0.0981504	6.61715	6.16471	3	0.857195	0.766254	53	86	3	4	3 to 3	4	3 to 4	-18	1008	216	0	12	1236	0.10117	105	-99999	-99999	-99999	-99999	-99999	-99999	0.00205801	0.00149299	0.0017755
9306	2014-08-29	18.1906	-65.5145	E	24	24	0.724638	0.869565	18	18	0.345833	1576.42	0.3837	4.26087	4.65839	3.47826	1.28571	0.885246	0.236467	0.255551	6.61715	6.81739	3	0.912175	0.835531	12	45	1	2	2 to 1	15	2 to 2	-4	1026	228	0	156	1410	0.115413	105	-99999	-99999	-99999	-99999	-99999	-99999	0.00201856	0.00146437	0.00174147
9307	2014-08-25	18.1845	-65.5028	E	28	36	0.82449	1	11	30	0.258333	98.7017	0.3837	3.88	5.30029	4	0.785714	1.47541	0.176638	0.0160004	6.61715	6.208	3	0.925162	0.851895	8	35	1	2	1 to 1	18	2 to 2	5	1026	228	0	156	1410	0.115413	-99999	-99999	-99999	-99999	-99999	-99999	-99999	NA	NA	NA
9308	2014-08-29	18.1799	-65.5246	E	33	33	0.768116	0.916667	6	25	0.35	1590.94	0.3837	4.04167	4.93789	3.66667	0.428571	1.22951	0.239316	0.257905	6.61715	6.46667	3	0.897477	0.817011	20	64	1	3	2 to 1	24	3 to 3	-3	1386	708	84	204	2382	0.194974	105	104	-99999	-99999	-99999	-99999	-99999	0.00341909	0.00304853	0.00323381
9309	2014-08-29	18.176	-65.5317	E	37	42	0.894737	0.9	12	15	0.2875	2878.78	0.3837	3.8	5.75188	3.6	0.857143	0.737705	0.196581	0.466675	6.61715	6.08	3	0.914922	0.838991	10	43	1	2	2 to 1	24	2 to 2	8	1302	624	0	204	2130	0.174347	105	104	-99999	-99999	-99999	-99999	-99999	0.00351214	0.00314156	0.00332685
9310	2014-08-25	18.1741	-65.4511	E	40	46	0.883856	1	14	40	0.50625	139.281	0.3487	3.61905	5.68193	4	1	1.96721	0.346154	0.0225786	6.01355	5.79048	3	0.934298	0.892033	5	14	1	1	1 to 1	6	1 to 1	0	1674	1842	480	384	4380	0.358517	-99999	-99999	-99999	-99999	-99999	-99999	-99999	NA	NA	NA
9311	2014-08-25	18.1739	-65.4647	E	23	25	0.676346	1	24	23	0.345833	2633.08	0.3274	4.18966	4.34794	4	1.71429	1.13115	0.236467	0.426846	5.64622	6.70345	3	0.911128	0.88026	13	16	1	1	1 to 1	1	1 to 1	0	1674	1842	480	384	4380	0.358517	-99999	-99999	-99999	-99999	-99999	-99999	-99999	NA	NA	NA
9316	2014-09-19	18.1526	-65.2948	E	33	40	0.863636	1	0	26	0.241667	754.283	0.3327	3.83333	5.55195	4	0	1.27869	0.165242	0.122276	5.73762	6.13333	3	0.865311	0.818195	42	63	2	3	3 to 2	25	3 to 3	7	1614	2271	210	384	4479	0.36662	-99999	-99999	-99999	-99999	-99999	-99999	-99999	NA	NA	NA
9317	2014-09-19	18.1482	-65.2977	E	17	21	0	1	0	6	0.175	1951.17	0.3327	5	0	4	0	0.295082	0.119658	0.316301	5.73762	8	3	0.695161	0.603801	97	99	4	4	4 to 4	2	4 to 4	0	1614	2088	210	384	4296	0.351641	-99999	-99999	-99999	-99999	-99999	-99999	-99999	NA	NA	NA
9326	2014-08-27	18.0929	-65.707	E	47	51	0.841026	1	18	35	0.625	228.396	0.2834	3.30303	5.40659	4	1.28571	1.72131	0.42735	0.037025	4.88741	5.28485	3	0.867613	0.861418	38	29	2	2	1 to 2	-22	1 to 2	-16	1944	2658	534	558	5694	0.466072	99	100	98	101	102	103	97	0.0860178	0.0959055	0.0909616
9328	2014-08-27	18.0849	-65.7133	E	80	84	0.873016	0.972222	24	23	0.416667	1048.96	0.3039	2.875	5.61224	3.88889	1.71429	1.13115	0.2849	0.170046	5.24095	4.6	3	0.852263	0.82531	61	55	3	3	1 to 3	-40	1 to 3	-33	1944	2658	534	558	5694	0.466072	99	98	100	101	97	102	96	0.117776	0.110479	0.114127
9329	2014-09-08	18.4796	-66.2097	N	7	8	0.742105	0.95	3	28	0.13125	221.269	0.3218	4.25	4.77068	3.8	0.214286	1.37705	0.0897436	0.0358697	5.54964	6.8	3	0.852068	0.810423	62	69	3	3	3 to 3	12	3 to 3	8	1144	4590	1116	602	7452	0.60997	120	119	3	118	4	5	6	0.480929	0.175162	0.328045
9331	2014-08-06	17.9955	-67.3427	SW	48	51	0.91133	0.931034	27	25	0.275	1418.04	0.2741	3.67241	5.85855	3.72414	1.92857	1.22951	0.188034	0.229876	4.72703	5.87586	3	0.894387	0.90276	21	9	1	1	1 to 1	-8	1 to 1	1	3706	1158	780	366	6010	0.491937	-99999	-99999	-99999	-99999	-99999	-99999	-99999	NA	NA	NA
9332	2014-08-06	17.9587	-67.3128	SW	57	58	0	1	2	30	0.141667	1729.05	0.2743	5	0	4	0.142857	1.47541	0.0968661	0.280293	4.73048	8	3	0.704844	0.663768	95	96	4	4	4 to 4	0	4 to 4	0	3538	984	780	366	5668	0.463944	56	-99999	-99999	-99999	-99999	-99999	-99999	6.41e-05	3.07e-05	4.74e-05
9335	2014-08-06	17.9493	-67.327	SW	52	54	0.912605	1	19	10	0.23125	860.805	0.2648	3.21429	5.86675	4	1.35714	0.491803	0.15812	0.139544	4.56664	5.14286	3	0.817649	0.813676	80	67	4	3	3 to 4	-25	2 to 3	-22	3556	1317	1284	564	6721	0.550135	-99999	-99999	-99999	-99999	-99999	-99999	-99999	NA	NA	NA
9338	2014-12-02	18.0783	-65.5422	E	13	22	0.773333	1	6	27	0.535417	319.23	0.3384	4.18	4.97143	4	0.428571	1.32787	0.366097	0.0517499	5.83592	6.688	3	0.890926	0.845808	25	38	1	2	2 to 1	8	2 to 2	4	2346	2412	480	720	5958	0.487681	-99999	-99999	-99999	-99999	-99999	-99999	-99999	NA	NA	NA
9339	2014-12-03	18.0793	-65.477	E	36	40	0.820565	1	1	12	0.204167	2127.61	0.319	4.03125	5.27506	4	0.0714286	0.590164	0.139601	0.344904	5.50136	6.45	3	0.842102	0.800156	68	76	3	3	4 to 3	13	4 to 3	6	2058	2358	480	924	5820	0.476385	-99999	-99999	-99999	-99999	-99999	-99999	-99999	NA	NA	NA
9341	2014-12-02	18.0866	-65.5779	E	57	64	0.856216	0.973333	14	32	0.95	3727.46	0.3384	3.24667	5.50425	3.89333	1	1.57377	0.649573	0.604253	5.83592	5.19467	3	0.912988	0.873607	11	20	1	1	1 to 1	-4	1 to 1	-12	2442	2262	480	720	5904	0.483261	-99999	-99999	-99999	-99999	-99999	-99999	-99999	NA	NA	NA
9343	2014-12-01	18.0889	-65.3612	E	74	74	0.833333	1	0	3	0.2	342.052	0.3351	4.16667	5.35714	4	0	0.147541	0.136752	0.0554496	5.77901	6.66667	3	0.833447	0.776082	73	82	3	4	4 to 3	16	4 to 4	6	1638	2586	210	924	5358	0.438569	-99999	-99999	-99999	-99999	-99999	-99999	-99999	NA	NA	NA
9345	2014-12-02	18.0925	-65.4546	E	3	5	0.638095	1	1	36	0.235417	92.0551	0.3221	4.73333	4.10204	4	0.0714286	1.77049	0.160969	0.0149229	5.55482	7.57333	3	0.875056	0.839143	32	42	2	2	3 to 2	27	3 to 2	22	1674	2250	480	780	5184	0.424327	-99999	-99999	-99999	-99999	-99999	-99999	-99999	NA	NA	NA
9351	2014-12-01	18.1054	-65.3977	E	23	28	0.795322	0.894737	0	14	0.13125	3670.26	0.3376	4.10526	5.11278	3.57895	0	0.688525	0.0897436	0.594982	5.82212	6.56842	3	0.845227	0.78888	67	78	3	4	4 to 3	17	4 to 4	9	1134	2058	210	780	4182	0.34231	-99999	-99999	-99999	-99999	-99999	-99999	-99999	NA	NA	NA
9353	2014-12-01	18.1091	-65.4005	E	9	12	0.866667	1	2	34	0.19375	559.999	0.3376	4.16667	5.57143	4	0.142857	1.67213	0.132479	0.0907806	5.82212	6.66667	3	0.907067	0.866801	17	22	1	1	2 to 1	33	3 to 1	32	1650	1674	480	492	4296	0.351641	-99999	-99999	-99999	-99999	-99999	-99999	-99999	NA	NA	NA
9359	2014-11-29	18.362	-65.5124	E	80	82	0	1	1	0	0.141667	13.6924	0.3188	4	0	4	0.0714286	0	0.0968661	0.00221965	5.49791	6.4	3	0.604816	0.501333	101	101	4	4	4 to 4	1	4 to 4	0	1458	686	264	204	2612	0.2138	107	-99999	-99999	-99999	-99999	-99999	-99999	0.0094294	0.0261147	0.017772
9134	2014-07-14	17.8779	-66.1584	SW	87	92	0.834677	1	12	41	0.925	2321.24	0.2885	3.09375	1.34145	1.3	0.471429	0.806557	0.632479	0.105362	1.13723	1.05187	4	0.903348	0.907131	13	11	1	1	1 to 1	-1	1 to 1	-2	0	1080	0	768	1848	0.151265	83	84	82	81	80	85	86	0.0202425	0.026738	0.0234903
9135	2014-07-17	17.8774	-66.124	SW	79	89	0.886243	1	2	61	1.4625	1532.35	0.317	3.55357	1.42432	1.3	0.0785714	1.2	1	0.0695538	1.24957	1.20821	4	0.993579	0.997939	2	2	1	1	1 to 1	-1	1 to 1	-1	0	1013	0	480	1493	0.122207	83	84	85	86	87	88	82	0.0250103	0.0280347	0.0265225
9142	2014-07-14	17.9266	-66.0893	SW	33	41	0.818182	1	2	21	0.254167	835.338	0.3025	3.86364	1.31494	1.3	0.0785714	0.413115	0.173789	0.0379163	1.19241	1.31364	4	0.7685	0.735976	77	76	3	3	4 to 3	1	3 to 3	0	708	938	750	360	2756	0.225587	85	86	87	84	88	83	89	0.0577195	0.0382044	0.047962
9144	2014-07-15	17.9423	-66.0244	SW	7	10	0.848485	1	2	21	0.502083	2817.54	0.2784	3.5	1.36364	1.3	0.0785714	0.413115	0.343305	0.127889	1.09741	1.19	4	0.780316	0.7653	70	63	3	3	3 to 3	-5	3 to 3	-1	708	1032	906	360	3006	0.246051	88	87	89	86	90	85	91	0.0752992	0.0378255	0.0565624
9145	2014-07-17	17.9445	-66.0819	SW	19	22	0.728509	0.96875	21	19	0.354167	5630.67	0.2905	4.39583	1.17082	1.25937	0.825	0.37377	0.242165	0.255578	1.14511	1.49458	4	0.892795	0.893171	17	15	1	1	1 to 1	2	1 to 1	2	708	648	750	360	2466	0.20185	85	86	87	88	84	89	83	0.0766746	0.0488654	0.06277
9146	2014-07-15	17.949	-65.9875	SW	60	78	0.892038	0.974359	3	3	0.3375	1598.54	0.2889	3.4359	1.43363	1.26667	0.117857	0.0590164	0.230769	0.0725585	1.1388	1.16821	4	0.724052	0.690969	89	87	4	4	4 to 4	-2	4 to 4	-1	708	1362	438	168	2676	0.219039	90	89	91	88	87	86	92	0.0807081	0.0469445	0.0638263
9147	2014-07-14	17.9582	-66.0038	SW	23	27	0.777841	1	28	24	0.304167	2097.9	0.2784	4.43204	1.2501	1.3	1.1	0.472131	0.207977	0.0952246	1.09741	1.50689	4	0.927542	0.942593	9	7	1	1	1 to 1	0	1 to 1	0	708	684	906	168	2466	0.20185	89	90	88	87	91	86	85	0.107967	0.0505929	0.0792797
9148	2014-07-15	18.0162	-65.8193	SW	34	36	0.810811	1	11	18	0.2625	1089	0.3172	4.2027	1.30309	1.3	0.432143	0.354098	0.179487	0.0494302	1.25036	1.42892	4	0.830929	0.801948	42	46	2	2	2 to 2	5	2 to 2	2	1794	1644	1452	198	5088	0.416469	94	95	96	93	97	92	98	0.138022	0.093758	0.11589
9152	2014-08-19	18.0982	-65.3285	E	67	75	0.756742	1	10	24	0.942308	8649.14	0.3165	2.83871	1.21619	1.3	0.392857	0.472131	0.644313	0.392588	1.2476	0.965161	4	0.874909	0.855348	22	24	1	1	1 to 1	-4	1 to 1	-4	1638	2574	210	444	4866	0.398297	-99999	-99999	-99999	-99999	-99999	-99999	-99999	NA	NA	NA
9153	2014-08-20	18.2123	-65.3955	E	72	72	0.666667	1	0	5	0.120833	0	0.3691	4.25	1.07143	1.3	0	0.0983607	0.0826211	0	1.45494	1.445	4	0.719413	0.635152	90	94	4	4	4 to 4	1	4 to 4	1	1350	822	0	576	2748	0.224932	-99999	-99999	-99999	-99999	-99999	-99999	-99999	NA	NA	NA
9154	2014-05-29	17.867	-67.124	SW	72	87	0.9101	1	20	37	0.779167	1811.9	0.2827	3.33871	1.46266	1.3	0.785714	0.727869	0.532764	0.0822431	1.11436	1.13516	4	0.942193	0.957542	6	3	1	1	1 to 1	-1	1 to 1	0	4419	4186	3024	588	12217	1	59	58	60	57	56	61	62	0.00182532	0.00428922	0.00305727
9155	2014-05-29	17.872	-67.0763	SW	59	77	0.866667	0.967742	15	40	0.366667	1374.09	0.2748	2.8871	1.39286	1.25806	0.589286	0.786885	0.250712	0.0623706	1.08322	0.981613	4	0.845112	0.845583	33	29	2	2	2 to 2	-4	1 to 2	-3	4599	4189	2760	564	12112	0.991405	60	59	61	58	62	63	57	0.00175236	0.00428228	0.00301732
9156	2014-05-28	17.876	-67.1168	SW	77	81	0.904762	1	0	2	0.1375	285.516	0.2952	3.64286	1.45408	1.3	0	0.0393443	0.0940171	0.0129597	1.16364	1.23857	4	0.699655	0.657645	92	90	4	4	4 to 4	0	4 to 4	2	5122	3123	3024	588	11857	0.970533	59	58	60	57	61	56	62	0.00198028	0.00468917	0.00333473
9157	2014-05-28	17.8962	-67.0072	SW	54	62	0.816358	0.938272	5	27	0.516667	2279.9	0.3061	3.43827	1.312	1.21975	0.196429	0.531148	0.353276	0.103485	1.2066	1.16901	4	0.803773	0.776199	57	57	3	3	3 to 3	-3	3 to 3	-4	3448	5153	2220	648	11469	0.938774	64	63	62	61	60	65	59	0.0291683	0.0314125	0.0302904
9160	2014-05-29	17.9018	-67.0699	SW	49	55	0.844367	1	4	29	0.235417	2162.29	0.2997	3.63095	1.35702	1.3	0.157143	0.570492	0.160969	0.0981474	1.18137	1.23452	4	0.799545	0.775116	60	58	3	3	3 to 3	-2	3 to 3	1	4518	3186	3360	510	11574	0.947368	60	61	62	63	59	58	64	0.00207711	0.00539589	0.0037365
9161	2014-05-28	17.905	-67.034	SW	57	61	0.844805	0.946429	6	24	0.425	2988.27	0.3061	3.58929	1.35772	1.23036	0.235714	0.472131	0.290598	0.135639	1.2066	1.22036	4	0.811348	0.785321	53	54	3	3	2 to 3	-1	2 to 3	-2	4324	3615	3360	558	11857	0.970533	63	62	61	60	64	59	58	0.001906	0.00478238	0.00334419
9162	2014-05-30	17.9044	-66.9287	SW	42	42	0.816667	0.9375	6	39	0.120833	176.536	0.3064	4.21875	1.3125	1.21875	0.235714	0.767213	0.0826211	0.00801304	1.20779	1.43437	4	0.826898	0.803858	46	45	2	2	2 to 2	5	2 to 2	5	3537	3566	954	372	8429	0.68994	65	64	63	62	-99999	-99999	-99999	0.0627004	0.063689	0.0631947
9164	2014-05-30	17.9068	-66.9433	SW	43	43	0.770936	0.965517	3	23	0.110417	94.6665	0.3064	4.58621	1.239	1.25517	0.117857	0.452459	0.0754986	0.00429695	1.20779	1.55931	4	0.77998	0.747359	71	71	3	3	3 to 3	4	3 to 3	4	3837	3936	2502	648	10923	0.894082	65	64	63	62	61	-99999	-99999	0.056582	0.0578889	0.0572355
9165	2014-05-27	17.9065	-66.916	SW	40	42	0.683824	0.941176	10	42	0.172917	115.05	0.284	4.17647	1.099	1.22353	0.392857	0.82623	0.118234	0.00522215	1.11949	1.42	4	0.818663	0.807972	51	43	2	2	2 to 2	-2	2 to 2	1	3537	3566	954	372	8429	0.68994	65	64	63	-99999	-99999	-99999	-99999	0.0712435	0.0722537	0.0717486
9167	2014-06-19	17.918	-67.3118	SW	45	48	0.832512	1	7	42	0.489583	2432.06	0.2648	3.62069	1.33797	1.3	0.275	0.82623	0.334758	0.110392	1.0438	1.23103	4	0.85226	0.860454	30	21	2	1	2 to 2	0	1 to 1	4	3376	1245	1032	564	6217	0.508881	56	-99999	-99999	-99999	-99999	-99999	-99999	6.09e-05	2.92e-05	4.5e-05
9170	2014-06-20	17.9217	-67.3207	SW	58	62	0.917496	0.894737	6	43	0.416667	1278.98	0.2648	3.5	1.47455	1.16316	0.235714	0.845902	0.2849	0.0580532	1.0438	1.19	4	0.830739	0.834538	43	30	2	2	2 to 2	-4	2 to 2	0	3286	1587	1284	402	6559	0.536875	-99999	-99999	-99999	-99999	-99999	-99999	-99999	NA	NA	NA
9173	2014-06-19	17.9235	-67.315	SW	62	63	0.7	1	0	4	0.1	183.862	0.2648	3	1.125	1.3	0	0.0786885	0.0683761	0.00834556	1.0438	1.02	4	0.612783	0.572072	98	98	4	4	4 to 4	0	4 to 4	0	3286	1587	1284	402	6559	0.536875	56	-99999	-99999	-99999	-99999	-99999	-99999	6.03e-05	2.89e-05	4.46e-05
9174	2014-05-27	17.9198	-66.9319	SW	41	43	0.833333	1	1	20	0.213636	281.686	0.3064	4.23077	1.33929	1.3	0.0392857	0.393443	0.146076	0.0127858	1.20779	1.43846	4	0.775459	0.741915	74	73	3	3	3 to 3	3	4 to 3	5	3333	2754	3084	378	9549	0.781616	65	64	63	62	-99999	-99999	-99999	0.0815878	0.0828243	0.0822061
9176	2014-05-30	17.9222	-66.9078	SW	41	42	0.844444	0.8	0	27	0.120833	142.26	0.2819	4.2	1.35714	1.04	0	0.531148	0.0826211	0.00645723	1.11121	1.428	4	0.733165	0.706328	86	82	4	4	4 to 4	0	4 to 4	3	3459	3560	1014	102	8135	0.665875	65	64	63	-99999	-99999	-99999	-99999	0.115848	0.117307	0.116577
9177	2014-06-20	17.927	-67.3084	SW	62	64	0.823529	1	2	19	0.264583	1909.69	0.2648	4.08824	1.32353	1.3	0.0785714	0.37377	0.180912	0.0866814	1.0438	1.39	4	0.762284	0.752104	79	68	4	3	4 to 4	1	3 to 3	1	3376	1245	1032	564	6217	0.508881	56	-99999	-99999	-99999	-99999	-99999	-99999	6.38e-05	3.06e-05	4.72e-05
9178	2014-05-28	17.9304	-67.0884	SW	15	22	0.662626	0.977778	17	1	0.55	4746.48	0.2869	4.52222	1.06494	1.27111	0.667857	0.0196721	0.376068	0.215445	1.13092	1.53756	4	0.829087	0.818708	45	35	2	2	2 to 2	-4	2 to 2	1	3776	3192	3739	558	11265	0.922076	60	61	59	58	62	63	57	0.0036012	0.00945718	0.00652919
9187	2014-06-13	17.9456	-66.6975	SW	37	42	0.806818	1	10	0	0.452083	3266.39	0.2423	4.09091	1.29667	1.3	0.392857	0	0.309117	0.148263	0.955112	1.39091	4	0.764351	0.768685	78	62	4	3	3 to 4	-5	3 to 3	1	2674	2832	588	96	6190	0.506671	67	68	66	69	-99999	-99999	-99999	0.126437	0.0907246	0.108581
9188	2014-05-27	17.9484	-66.9032	SW	8	20	0.538095	0.952381	5	22	0.891667	3594.94	0.2819	4.47619	0.864796	1.2381	0.196429	0.432787	0.609687	0.163176	1.11121	1.5219	4	0.809892	0.798724	54	48	3	2	2 to 3	-6	2 to 2	-5	2685	2150	1284	102	6221	0.509208	65	64	66	63	-99999	-99999	-99999	1	1	1
9191	2014-06-19	17.9525	-67.2288	SW	21	24	0	1	0	40	0.120833	215.78	0.2595	5	0	1.3	0	0.786885	0.0826211	0.00979434	1.02291	1.7	4	0.646825	0.616385	96	95	4	4	4 to 4	0	4 to 4	-1	4504	1163	1968	414	8049	0.658836	56	57	55	58	59	53	52	0.0161795	0.0113599	0.0137697
9195	2014-06-16	18.1013	-67.4213	SW	50	52	0.931159	0.916667	5	29	0.266667	1371.47	0.2845	4.02083	1.49651	1.19167	0.196429	0.570492	0.182336	0.0622516	1.12146	1.36708	4	0.816508	0.805062	52	44	2	2	3 to 2	4	2 to 2	5	3886	1341	1284	510	7021	0.574691	-99999	-99999	-99999	-99999	-99999	-99999	-99999	NA	NA	NA
9198	2014-05-20	17.9681	-66.7723	SW	9	12	0.419118	1	4	41	0.327083	1952.86	0.2424	4.76471	0.673582	1.3	0.157143	0.806557	0.223647	0.0886409	0.955506	1.62	4	0.768592	0.77373	76	59	3	3	3 to 3	-7	3 to 3	-1	2710	1394	828	96	5028	0.411558	66	67	65	68	-99999	-99999	-99999	0.49947	0.392833	0.446151
9199	2014-06-16	18.0848	-67.4179	SW	36	39	0.561497	0.941176	4	12	0.394	3086.96	0.2845	4.26471	0.902406	1.22353	0.157143	0.236066	0.269402	0.140118	1.12146	1.45	4	0.725716	0.69573	88	85	4	4	4 to 4	-3	4 to 4	-2	4246	1293	1284	510	7333	0.600229	-99999	-99999	-99999	-99999	-99999	-99999	-99999	NA	NA	NA
9200	2014-06-20	17.9868	-67.3314	SW	28	34	0.778151	0.885714	8	38	0.30625	2576.92	0.2743	4.02857	1.2506	1.15143	0.314286	0.747541	0.209402	0.116968	1.08125	1.36971	4	0.823497	0.819867	49	34	2	2	2 to 2	-4	2 to 2	5	3706	984	510	366	5566	0.455595	-99999	-99999	-99999	-99999	-99999	-99999	-99999	NA	NA	NA
9201	2014-06-20	17.9937	-67.2341	SW	10	28	0.863248	0.888889	17	3	0.6125	1390.74	0.296	4.11111	1.38736	1.15556	0.667857	0.0590164	0.418803	0.0631261	1.16679	1.39778	4	0.833405	0.818208	40	36	2	2	2 to 2	-3	2 to 2	-2	4404	1463	918	390	7175	0.587296	55	56	53	57	52	58	51	0.0224993	0.0141491	0.0183242
9204	2014-06-16	18.0703	-67.2687	SW	12	15	0.755793	1	2	19	0.245833	2225.03	0.306	4.33824	1.21467	1.3	0.0785714	0.37377	0.168091	0.100995	1.20621	1.475	4	0.780761	0.74855	69	69	3	3	3 to 3	3	3 to 3	2	4886	1013	510	498	6907	0.56536	53	52	51	54	50	55	49	0.0146967	0.00786818	0.0112824
9207	2014-06-16	18.119	-67.2588	SW	11	12	0	1	0	39	0.1	61.0679	0.3189	4.33333	0	1.3	0	0.767213	0.0683761	0.0027719	1.25706	1.47333	4	0.64241	0.573865	97	97	4	4	4 to 4	0	4 to 4	0	4886	1061	270	498	6715	0.549644	51	54	50	49	52	53	48	0.0766384	0.0679032	0.0722708
9208	2014-06-17	18.1323	-67.2818	SW	20	29	0.769231	1	0	39	0.18	4337.29	0.2836	4.46154	1.23626	1.3	0	0.767213	0.123077	0.196871	1.11791	1.51692	4	0.825749	0.816754	47	39	2	2	3 to 2	6	2 to 2	8	4706	648	270	498	6122	0.501105	51	49	50	54	52	48	53	0.0669757	0.0595748	0.0632752
9210	2014-06-17	18.1493	-67.2599	SW	23	24	0.618182	1	0	12	0.183333	29.4311	0.2836	4.31818	0.993506	1.3	0	0.236066	0.125356	0.00133589	1.11791	1.46818	4	0.691705	0.655337	93	92	4	4	4 to 4	0	4 to 4	-1	4742	1061	270	414	6487	0.530981	49	50	48	51	54	52	53	0.0866376	0.0773179	0.0819778
9212	2014-06-17	18.1665	-67.2607	SW	27	30	0.844758	1	4	15	0.314583	4540.87	0.2836	3.15625	1.35765	1.3	0.157143	0.295082	0.2151	0.206112	1.11791	1.07313	4	0.755007	0.731566	81	79	4	4	4 to 4	-2	3 to 4	-6	4922	1433	270	414	7039	0.576164	49	48	50	54	51	47	46	0.102475	0.0805325	0.091504
9213	2014-06-17	18.1834	-67.2289	SW	23	25	0.802439	1	4	7	0.241667	3471.76	0.2726	4.10976	1.28963	1.3	0.157143	0.137705	0.165242	0.157584	1.07455	1.39732	4	0.749341	0.731633	83	78	4	4	4 to 4	-1	4 to 4	1	3742	1283	738	186	5949	0.486944	48	49	47	46	50	54	45	0.25301	0.194812	0.223911
9216	2014-08-19	18.2342	-65.4102	E	56	58	0.709957	0.954545	2	36	0.386667	2185.24	0.3691	4.13636	1.141	1.24091	0.0785714	0.708197	0.264387	0.099189	1.45494	1.40636	4	0.843601	0.784701	35	55	2	3	2 to 2	8	3 to 3	0	1506	324	0	396	2226	0.182205	-99999	-99999	-99999	-99999	-99999	-99999	-99999	NA	NA	NA
9217	2014-08-19	18.2763	-65.2289	E	70	72	0.838235	1	4	28	0.5375	11632.6	0.3274	2.52941	1.34716	1.3	0.157143	0.55082	0.367521	0.528007	1.29056	0.86	4	0.844611	0.812036	34	42	2	2	2 to 2	-2	2 to 2	-7	3314	3360	282	180	7136	0.584104	-99999	-99999	-99999	-99999	-99999	-99999	-99999	NA	NA	NA
9219	2014-08-19	18.2985	-65.3276	E	10	17	0.827053	0.956522	9	26	1.04167	5053.58	0.4059	2.88043	1.32919	1.24348	0.353571	0.511475	0.712251	0.229384	1.6	0.979348	4	0.918169	0.851448	11	27	1	2	1 to 1	-1	1 to 2	-6	3452	3678	282	204	7616	0.623394	-99999	-99999	-99999	-99999	-99999	-99999	-99999	NA	NA	NA
9221	2014-08-18	18.3002	-65.32	E	75	75	0	1	0	8	0.1	0	0.3068	4	0	1.3	0	0.157377	0.0683761	0	1.20936	1.36	4	0.540332	0.45852	100	100	4	4	4 to 4	0	4 to 4	0	3452	3678	282	204	7616	0.623394	-99999	-99999	-99999	-99999	-99999	-99999	-99999	NA	NA	NA
9224	2014-08-19	18.3066	-65.2301	E	39	40	0.825758	1	3	41	0.816667	2716.93	0.2652	3.37879	1.32711	1.3	0.117857	0.806557	0.558405	0.123323	1.04538	1.14879	4	0.848069	0.855157	32	25	2	1	2 to 2	-4	1 to 1	-2	3824	3789	282	108	8003	0.655071	-99999	-99999	-99999	-99999	-99999	-99999	-99999	NA	NA	NA
9228	2014-08-20	18.3148	-65.3518	E	54	55	0.838235	1	1	0	0.45	875.943	0.4059	4.14706	1.34716	1.3	0.0392857	0	0.307692	0.0397594	1.6	1.41	4	0.797465	0.706095	61	83	3	4	3 to 3	9	4 to 4	1	2352	1924	282	300	4858	0.397643	-99999	-99999	-99999	-99999	-99999	-99999	-99999	NA	NA	NA
9231	2014-08-20	18.3179	-65.3518	E	42	44	0	1	1	4	0.188462	0	0.4059	2.5	0	1.3	0.0392857	0.0786885	0.128863	0	1.6	0.85	4	0.527364	0.380835	102	103	4	4	4 to 4	-1	4 to 4	0	2352	1968	282	300	4902	0.401244	-99999	-99999	-99999	-99999	-99999	-99999	-99999	NA	NA	NA
9233	2014-08-18	18.323	-65.3313	E	12	15	0.688515	0.964706	10	45	0.9125	6701.77	0.4059	4.15294	1.10654	1.25412	0.392857	0.885246	0.623932	0.304196	1.6	1.412	4	1	0.949991	1	5	1	1	1 to 1	1	1 to 1	1	2510	3054	282	108	5954	0.487354	-99999	-99999	-99999	-99999	-99999	-99999	-99999	NA	NA	NA
9235	2014-08-18	18.3275	-65.3303	E	2	2	0.826441	0.912281	5	22	0.110417	335.59	0.4059	3.52632	1.32821	1.18596	0.196429	0.432787	0.0754986	0.0152326	1.6	1.19895	4	0.796036	0.704374	64	84	3	4	3 to 3	2	4 to 4	-3	2510	3054	282	108	5954	0.487354	-99999	-99999	-99999	-99999	-99999	-99999	-99999	NA	NA	NA
9236	2014-08-18	18.3503	-65.3204	E	73	77	0.77098	0.980392	5	30	0.933333	1017.95	0.313	2.90196	1.23908	1.27451	0.196429	0.590164	0.638177	0.0462053	1.2338	0.986667	4	0.818725	0.789882	50	53	2	3	2 to 2	-14	2 to 3	-15	2510	3762	282	108	6662	0.545306	-99999	-99999	-99999	-99999	-99999	-99999	-99999	NA	NA	NA
9237	2014-08-20	18.3537	-65.3576	E	46	53	0.762447	0.947368	4	8	0.234615	9400.95	0.3124	3.97368	1.22536	1.23158	0.157143	0.157377	0.160421	0.426713	1.23144	1.35105	4	0.783899	0.74832	68	70	3	3	3 to 3	3	3 to 3	2	2024	2351	282	348	5005	0.409675	-99999	-99999	-99999	-99999	-99999	-99999	-99999	NA	NA	NA
9239	2014-06-16	18.1535	-67.3213	SW	34	35	0.828571	0.952381	2	42	0.120833	20.2858	0.2801	4.19048	1.33163	1.2381	0.0785714	0.82623	0.0826211	0.00092078	1.10411	1.42476	4	0.803145	0.791726	58	52	3	2	3 to 3	2	3 to 2	5	4742	660	270	390	6062	0.496194	49	51	-99999	-99999	-99999	-99999	-99999	0.000671924	0.000312014	0.000491969
9241	2014-09-07	18.5191	-67.099	N	42	51	0.757246	1	5	17	0.3375	722.813	0.297	4.35417	1.217	1.3	0.196429	0.334426	0.230769	0.0328088	1.17073	1.48042	4	0.786736	0.761381	66	65	3	3	3 to 3	2	3 to 3	1	468	3242	0	192	3902	0.319391	24	23	25	22	26	27	21	0.182667	0.136282	0.159474
9247	2014-09-07	18.4884	-66.9275	N	16	18	0.666667	1	1	41	0.23125	0	0.3312	4	1.07143	1.3	0.0392857	0.806557	0.15812	0	1.30554	1.36	4	0.797074	0.75241	63	67	3	3	3 to 3	-2	3 to 3	0	0	2138	120	48	2306	0.188753	18	19	20	17	16	21	15	0.175287	0.0450303	0.110158
9248	2014-09-07	18.4845	-66.902	N	13	16	0	0.666667	0	7	0.247917	7.6573	0.3312	4	0	0.866667	0	0.137705	0.169516	0.000347568	1.30554	1.36	4	0.506641	0.402667	103	102	4	4	4 to 4	0	4 to 4	0	0	2138	120	48	2306	0.188753	18	17	16	19	15	20	13	0.745277	0.249934	0.497605
9249	2014-07-27	18.392	-67.4823	SW	38	48	0.815459	1	6	30	0.758333	2708.57	0.2783	3.98913	1.31056	1.3	0.235714	0.590164	0.518519	0.122943	1.09702	1.3563	4	0.861765	0.863445	27	20	2	1	1 to 2	-2	1 to 1	4	0	2512	0	0	2512	0.205615	-99999	-99999	-99999	-99999	-99999	-99999	-99999	NA	NA	NA
9253	2014-07-27	18.387	-67.4733	SW	53	57	0.856164	1	15	25	0.739583	3139.94	0.2783	3.78767	1.37598	1.3	0.589286	0.491803	0.505698	0.142523	1.09702	1.28781	4	0.895925	0.904581	16	12	1	1	1 to 1	-1	1 to 1	0	0	4884	0	0	4884	0.399771	-99999	-99999	-99999	-99999	-99999	-99999	-99999	NA	NA	NA
9256	2014-07-27	18.3816	-67.4871	SW	34	43	0.859322	1	6	39	0.6375	4413.16	0.2783	3.83333	1.38105	1.3	0.235714	0.767213	0.435897	0.200315	1.09702	1.30333	4	0.886745	0.893527	19	14	1	1	1 to 1	1	1 to 1	1	0	2542	0	0	2542	0.208071	-99999	-99999	-99999	-99999	-99999	-99999	-99999	NA	NA	NA
9257	2014-07-27	18.3785	-67.4843	SW	55	62	0.771989	0.964706	17	48	0.870833	2266.79	0.2783	3.45294	1.2407	1.25412	0.667857	0.944262	0.595442	0.10289	1.09702	1.174	4	0.933683	0.95005	8	4	1	1	1 to 1	-2	1 to 1	0	0	2542	0	0	2542	0.208071	-99999	-99999	-99999	-99999	-99999	-99999	-99999	NA	NA	NA
9260	2014-06-10	18.3513	-67.2669	N	4	8	0.637681	0.916667	16	10	0.572917	6588.31	0.2804	4.375	1.02484	1.19167	0.628571	0.196721	0.391738	0.299046	1.1053	1.4875	4	0.834606	0.829424	39	32	2	2	2 to 2	-4	2 to 2	-1	1524	2882	1392	24	5822	0.476549	38	39	40	37	41	36	42	0.0189482	0.00503106	0.0119896
9262	2014-09-08	18.4945	-66.3992	N	36	42	0.898551	0.958333	9	37	0.254167	754.73	0.2831	3.6875	1.4441	1.24583	0.353571	0.727869	0.173789	0.0342575	1.11594	1.25375	4	0.837736	0.831503	37	31	2	2	2 to 2	1	2 to 2	1	378	2817	1462	282	4939	0.404273	2	1	0	6	5	4	3	0.296058	0.11126	0.203659
9267	2014-09-08	18.4841	-66.3322	N	27	34	0.758176	0.988095	15	19	0.347917	669.027	0.296	4.1369	1.2185	1.28452	0.589286	0.37377	0.237892	0.0303674	1.16679	1.40655	4	0.832269	0.816839	41	38	2	2	2 to 2	-1	2 to 2	-1	354	996	508	120	1978	0.161906	1	0	6	5	4	2	3	0.125284	0.0419481	0.0836161
9269	2014-08-26	18.371	-65.5595	E	24	28	0.813853	1	2	4	0.227083	58.8186	0.3425	3.77273	1.30798	1.3	0.0785714	0.0786885	0.155271	0.0026698	1.35009	1.28273	4	0.733088	0.66828	87	89	4	4	4 to 4	1	4 to 4	1	1770	686	264	84	2804	0.229516	107	108	106	109	105	110	-99999	0.0224652	0.0443958	0.0334305
9270	2014-08-26	18.3638	-65.5389	E	25	27	0.8	1	3	23	0.3	1170.91	0.3188	4.1	1.28571	1.3	0.117857	0.452459	0.205128	0.0531479	1.25666	1.394	4	0.800245	0.763996	59	64	3	3	3 to 3	3	3 to 3	1	1650	686	264	84	2684	0.219694	107	108	106	105	109	-99999	-99999	0.0177574	0.0364579	0.0271077
9274	2014-08-26	18.3535	-65.5674	E	49	56	0.843922	1	24	25	0.933333	244.433	0.3425	3.60784	1.3563	1.3	0.942857	0.491803	0.638177	0.0110949	1.35009	1.22667	4	0.965443	0.948086	4	6	1	1	1 to 1	-1	1 to 1	-1	2046	770	282	84	3182	0.260457	107	108	106	105	109	110	-99999	0.0267348	0.0542533	0.0404941
9277	2014-08-28	18.2617	-65.6061	E	12	15	0.5	1	3	33	0.520833	732.667	0.263	4.875	0.803571	1.3	0.117857	0.64918	0.356125	0.033256	1.03671	1.6575	4	0.785629	0.781344	67	56	3	3	3 to 3	-4	3 to 3	0	1212	978	390	108	2688	0.220021	105	106	107	104	103	108	109	0.045647	0.0688328	0.0572399
9281	2014-08-28	18.3491	-67.2702	N	28	33	0.7885	0.95283	24	3	0.704167	2139.32	0.2804	4.12736	1.26723	1.23868	0.942857	0.0590164	0.481481	0.0971048	1.1053	1.4033	4	0.870176	0.872259	24	19	1	1	1 to 1	-2	1 to 1	0	1524	4520	1326	24	7394	0.605222	38	39	40	41	37	42	36	0.0173124	0.00462502	0.0109687
9283	2014-06-10	18.3459	-67.2698	N	35	41	0.877784	0.961165	19	23	0.277083	1160.49	0.2804	3.69417	1.41072	1.24951	0.746429	0.452459	0.189459	0.0526752	1.1053	1.25602	4	0.852707	0.851223	29	28	2	2	2 to 2	2	2 to 2	1	1524	4520	1326	24	7394	0.605222	38	39	40	41	37	42	36	0.0174499	0.00470293	0.0110764
9284	2014-08-28	18.3454	-67.2618	N	5	7	0.450292	1	4	0	0.325	649.944	0.2804	4.78947	0.723684	1.3	0.157143	0	0.222222	0.0295012	1.1053	1.62842	4	0.681665	0.645251	94	93	4	4	4 to 4	0	4 to 4	0	1524	2426	1392	24	5366	0.439224	39	38	40	41	42	37	36	0.0249438	0.00695729	0.0159506
9285	2014-09-06	18.3145	-67.2469	N	40	59	0.880261	0.981132	6	4	0.335417	715.563	0.2682	3.66038	1.41471	1.27547	0.235714	0.0786885	0.229345	0.0324797	1.05721	1.24453	4	0.73469	0.716746	85	80	4	4	4 to 4	-2	4 to 4	0	1524	2306	1572	216	5618	0.459851	42	41	43	40	39	38	44	0.0857671	0.018969	0.052368
9288	2014-09-06	18.2928	-67.2415	N	39	46	0.88914	0.980769	12	5	0.54375	671.405	0.2832	3.19231	1.42898	1.275	0.471429	0.0983607	0.371795	0.0304754	1.11633	1.08538	4	0.775543	0.756546	73	66	3	3	3 to 3	-9	3 to 3	-6	1524	3974	1698	216	7412	0.606696	43	42	41	40	44	39	45	0.170145	0.108535	0.13934
9289	2014-07-20	18.1041	-67.936	SW	23	36	0.774194	0.967742	8	15	0.97	30843.5	0.2752	3.29032	1.24424	1.25806	0.314286	0.295082	0.663248	1.4	1.0848	1.11871	4	0.97355	1	3	1	1	1	1 to 1	1	1 to 1	1	0	0	0	0	630	0.0515675	-99999	-99999	-99999	-99999	-99999	-99999	-99999	NA	NA	NA
9290	2014-07-30	18.1009	-67.9422	SW	52	58	0.830049	0.965517	6	18	0.7	3397.93	0.2752	4.10345	1.33401	1.25517	0.235714	0.354098	0.478632	0.154234	1.0848	1.39517	4	0.830178	0.82735	44	33	2	2	2 to 2	-2	2 to 2	0	0	0	0	0	630	0.0515675	-99999	-99999	-99999	-99999	-99999	-99999	-99999	NA	NA	NA
9292	2014-07-30	18.0888	-67.9446	SW	28	33	0.835165	0.928571	11	31	0.679167	2948.51	0.2752	4.03571	1.34223	1.20714	0.432143	0.609836	0.464387	0.133834	1.0848	1.37214	4	0.876977	0.883706	21	18	1	1	1 to 1	2	1 to 1	0	0	0	0	0	630	0.0515675	-99999	-99999	-99999	-99999	-99999	-99999	-99999	NA	NA	NA
9293	2014-08-01	18.0792	-67.9395	SW	9	20	0.911111	1	5	22	0.827083	3598.39	0.301	3.75	1.46429	1.3	0.196429	0.432787	0.565527	0.163333	1.1865	1.275	4	0.86871	0.857591	25	22	1	1	1 to 1	-1	2 to 1	6	0	240	0	0	240	0.0196448	-99999	-99999	-99999	-99999	-99999	-99999	-99999	NA	NA	NA
9298	2014-07-31	18.0679	-67.8526	SW	40	49	0.75	1	5	59	0.3625	1129.67	0.3618	3.625	1.20536	1.3	0.196429	1.16066	0.247863	0.051276	1.42616	1.2325	4	0.8999	0.85707	14	23	1	1	1 to 1	3	2 to 1	4	0	0	0	0	144	0.0117869	-99999	-99999	-99999	-99999	-99999	-99999	-99999	NA	NA	NA
9299	2014-07-31	18.0588	-67.9141	SW	29	30	0.714286	1	1	10	0.314583	2646.55	0.301	3.28571	1.14796	1.3	0.0392857	0.196721	0.2151	0.120128	1.1865	1.11714	4	0.702324	0.657226	91	91	4	4	4 to 4	-1	4 to 4	-2	0	144	0	0	144	0.0117869	-99999	-99999	-99999	-99999	-99999	-99999	-99999	NA	NA	NA
9302	2014-07-31	18.0544	-67.8645	SW	42	50	0.933333	1	4	22	0.749167	14766	0.3618	3.71875	1.5	1.3	0.157143	0.432787	0.512251	0.670235	1.42616	1.26438	4	0.958314	0.927413	5	8	1	1	1 to 1	3	1 to 1	3	0	144	0	0	144	0.0117869	-99999	-99999	-99999	-99999	-99999	-99999	-99999	NA	NA	NA
9303	2014-07-30	18.052	-67.9075	SW	51	56	0.911111	0.9	5	6	0.3875	1914.53	0.301	4	1.46429	1.17	0.196429	0.118033	0.264957	0.0869013	1.1865	1.36	4	0.771499	0.740528	75	74	3	3	3 to 3	1	3 to 3	0	0	144	0	0	144	0.0117869	-99999	-99999	-99999	-99999	-99999	-99999	-99999	NA	NA	NA
9304	2014-07-31	18.05	-67.8882	SW	40	44	0.819048	1	8	5	0.697917	3577.02	0.3049	4.04762	1.31633	1.3	0.314286	0.0983607	0.477208	0.162362	1.20187	1.37619	4	0.824211	0.801562	48	47	2	2	2 to 2	-2	2 to 2	-1	0	450	0	0	450	0.0368339	-99999	-99999	-99999	-99999	-99999	-99999	-99999	NA	NA	NA
9305	2014-08-29	18.2013	-65.5095	E	52	53	0.588235	1	6	30	0.304167	605.461	0.3837	3.85294	0.945378	1.3	0.235714	0.590164	0.207977	0.0274821	1.51249	1.31	4	0.808721	0.733554	55	77	3	3	3 to 3	2	3 to 3	-9	1008	216	0	12	1236	0.10117	105	-99999	-99999	-99999	-99999	-99999	-99999	0.00205801	0.00149299	0.0017755
9306	2014-08-29	18.1906	-65.5145	E	24	24	0.724638	0.869565	18	18	0.345833	1576.42	0.3837	4.26087	1.1646	1.13043	0.707143	0.354098	0.236467	0.0715544	1.51249	1.4487	4	0.874202	0.812407	23	40	1	2	2 to 1	4	2 to 2	1	1026	228	0	156	1410	0.115413	105	-99999	-99999	-99999	-99999	-99999	-99999	0.00201856	0.00146437	0.00174147
9307	2014-08-25	18.1845	-65.5028	E	28	36	0.82449	1	11	30	0.258333	98.7017	0.3837	3.88	1.32507	1.3	0.432143	0.590164	0.176638	0.00448011	1.51249	1.3192	4	0.878781	0.817922	20	37	1	2	1 to 1	6	2 to 2	3	1026	228	0	156	1410	0.115413	-99999	-99999	-99999	-99999	-99999	-99999	-99999	NA	NA	NA
9308	2014-08-29	18.1799	-65.5246	E	33	33	0.768116	0.916667	6	25	0.35	1590.94	0.3837	4.04167	1.23447	1.19167	0.235714	0.491803	0.239316	0.0722134	1.51249	1.37417	4	0.838097	0.768929	36	61	2	3	2 to 2	8	3 to 3	0	1386	708	84	204	2382	0.194974	105	104	-99999	-99999	-99999	-99999	-99999	0.00341909	0.00304853	0.00323381
9309	2014-08-29	18.176	-65.5317	E	37	42	0.894737	0.9	12	15	0.2875	2878.78	0.3837	3.8	1.43797	1.17	0.471429	0.295082	0.196581	0.130669	1.51249	1.292	4	0.858466	0.793458	28	51	2	2	2 to 2	6	2 to 2	0	1302	624	0	204	2130	0.174347	105	104	-99999	-99999	-99999	-99999	-99999	0.00351214	0.00314156	0.00332685
9310	2014-08-25	18.1741	-65.4511	E	40	46	0.883856	1	14	40	0.50625	139.281	0.3487	3.61905	1.42048	1.3	0.55	0.786885	0.346154	0.00632202	1.37453	1.23048	4	0.925577	0.896195	10	13	1	1	1 to 1	1	1 to 1	1	1674	1842	480	384	4380	0.358517	-99999	-99999	-99999	-99999	-99999	-99999	-99999	NA	NA	NA
9311	2014-08-25	18.1739	-65.4647	E	23	25	0.676346	1	24	23	0.345833	2633.08	0.3274	4.18966	1.08698	1.3	0.942857	0.452459	0.236467	0.119517	1.29056	1.42448	4	0.904266	0.883873	12	17	1	1	1 to 1	2	1 to 1	-1	1674	1842	480	384	4380	0.358517	-99999	-99999	-99999	-99999	-99999	-99999	-99999	NA	NA	NA
9316	2014-09-19	18.1526	-65.2948	E	33	40	0.863636	1	0	26	0.241667	754.283	0.3327	3.83333	1.38799	1.3	0	0.511475	0.165242	0.0342372	1.31146	1.30333	4	0.793484	0.747148	65	72	3	3	3 to 3	2	3 to 3	-2	1614	2271	210	384	4479	0.36662	-99999	-99999	-99999	-99999	-99999	-99999	-99999	NA	NA	NA
9317	2014-09-19	18.1482	-65.2977	E	17	21	0	1	0	6	0.175	1951.17	0.3327	5	0	1.3	0	0.118033	0.119658	0.0885643	1.31146	1.7	4	0.611925	0.528511	99	99	4	4	4 to 4	0	4 to 4	0	1614	2088	210	384	4296	0.351641	-99999	-99999	-99999	-99999	-99999	-99999	-99999	NA	NA	NA
9326	2014-08-27	18.0929	-65.707	E	47	51	0.841026	1	18	35	0.625	228.396	0.2834	3.30303	1.35165	1.3	0.707143	0.688525	0.42735	0.010367	1.11712	1.12303	4	0.887358	0.89107	18	16	1	1	1 to 1	-2	1 to 1	-3	1944	2658	534	558	5694	0.466072	99	100	98	101	102	103	97	0.0860178	0.0959055	0.0909616
9328	2014-08-27	18.0849	-65.7133	E	80	84	0.873016	0.972222	24	23	0.416667	1048.96	0.3039	2.875	1.40306	1.26389	0.942857	0.452459	0.2849	0.0476128	1.19793	0.9775	4	0.866909	0.853606	26	26	1	1	1 to 1	-5	1 to 1	-4	1944	2658	534	558	5694	0.466072	99	98	100	101	97	102	96	0.117776	0.110479	0.114127
9329	2014-09-08	18.4796	-66.2097	N	7	8	0.742105	0.95	3	28	0.13125	221.269	0.3218	4.25	1.19267	1.235	0.117857	0.55082	0.0897436	0.0100435	1.26849	1.445	4	0.779748	0.737433	72	75	3	3	3 to 3	2	3 to 3	2	1144	4590	1116	602	7452	0.60997	120	119	3	118	4	5	6	0.480929	0.175162	0.328045
9331	2014-08-06	17.9955	-67.3427	SW	48	51	0.91133	0.931034	27	25	0.275	1418.04	0.2741	3.67241	1.46464	1.21034	1.06071	0.491803	0.188034	0.0643654	1.08046	1.24862	4	0.898414	0.910209	15	10	1	1	1 to 1	-2	1 to 1	0	3706	1158	780	366	6010	0.491937	-99999	-99999	-99999	-99999	-99999	-99999	-99999	NA	NA	NA
9332	2014-08-06	17.9587	-67.3128	SW	57	58	0	1	2	30	0.141667	1729.05	0.2743	5	0	1.3	0.0785714	0.590164	0.0968661	0.0784821	1.08125	1.7	4	0.649875	0.61079	95	96	4	4	4 to 4	0	4 to 4	0	3538	984	780	366	5668	0.463944	56	-99999	-99999	-99999	-99999	-99999	-99999	6.41e-05	3.07e-05	4.74e-05
9335	2014-08-06	17.9493	-67.327	SW	52	54	0.912605	1	19	10	0.23125	860.805	0.2648	3.21429	1.46669	1.3	0.746429	0.196721	0.15812	0.0390723	1.0438	1.09286	4	0.797437	0.794436	62	50	3	2	3 to 3	-7	2 to 2	-5	3556	1317	1284	564	6721	0.550135	-99999	-99999	-99999	-99999	-99999	-99999	-99999	NA	NA	NA
9338	2014-12-02	18.0783	-65.5422	E	13	22	0.773333	1	6	27	0.535417	319.23	0.3384	4.18	1.24286	1.3	0.235714	0.531148	0.366097	0.01449	1.33392	1.4212	4	0.850445	0.812171	31	41	2	2	2 to 2	2	2 to 2	1	2346	2412	480	720	5958	0.487681	-99999	-99999	-99999	-99999	-99999	-99999	-99999	NA	NA	NA
9339	2014-12-03	18.0793	-65.477	E	36	40	0.820565	1	1	12	0.204167	2127.61	0.319	4.03125	1.31876	1.3	0.0392857	0.236066	0.139601	0.0965731	1.25745	1.37062	4	0.75979	0.715154	80	81	4	4	4 to 4	1	4 to 4	1	2058	2358	480	924	5820	0.476385	-99999	-99999	-99999	-99999	-99999	-99999	-99999	NA	NA	NA
9341	2014-12-02	18.0866	-65.5779	E	57	64	0.856216	0.973333	14	32	0.95	3727.46	0.3384	3.24667	1.37606	1.26533	0.55	0.629508	0.649573	0.169191	1.33392	1.10387	4	0.933838	0.912595	7	9	1	1	1 to 1	0	1 to 1	-1	2442	2262	480	720	5904	0.483261	-99999	-99999	-99999	-99999	-99999	-99999	-99999	NA	NA	NA
9343	2014-12-01	18.0889	-65.3612	E	74	74	0.833333	1	0	3	0.2	342.052	0.3351	4.16667	1.33929	1.3	0	0.0590164	0.136752	0.0155259	1.32092	1.41667	4	0.737333	0.678026	84	88	4	4	4 to 4	5	4 to 4	0	1638	2586	210	924	5358	0.438569	-99999	-99999	-99999	-99999	-99999	-99999	-99999	NA	NA	NA
9345	2014-12-02	18.0925	-65.4546	E	3	5	0.638095	1	1	36	0.235417	92.0551	0.3221	4.73333	1.02551	1.3	0.0392857	0.708197	0.160969	0.00417842	1.26967	1.60933	4	0.807129	0.770219	56	60	3	3	3 to 3	3	3 to 3	4	1674	2250	480	780	5184	0.424327	-99999	-99999	-99999	-99999	-99999	-99999	-99999	NA	NA	NA
9351	2014-12-01	18.1054	-65.3977	E	23	28	0.795322	0.894737	0	14	0.13125	3670.26	0.3376	4.10526	1.2782	1.16316	0	0.27541	0.0897436	0.166595	1.33077	1.39579	4	0.752044	0.694177	82	86	4	4	4 to 4	2	4 to 4	1	1134	2058	210	780	4182	0.34231	-99999	-99999	-99999	-99999	-99999	-99999	-99999	NA	NA	NA
9353	2014-12-01	18.1091	-65.4005	E	9	12	0.866667	1	2	34	0.19375	559.999	0.3376	4.16667	1.39286	1.3	0.0785714	0.668852	0.132479	0.0254186	1.33077	1.41667	4	0.837275	0.796813	38	49	2	2	2 to 2	12	3 to 2	5	1650	1674	480	492	4296	0.351641	-99999	-99999	-99999	-99999	-99999	-99999	-99999	NA	NA	NA
9359	2014-11-29	18.362	-65.5124	E	80	82	0	1	1	0	0.141667	13.6924	0.3188	4	0	1.3	0.0392857	0	0.0968661	0.000621502	1.25666	1.36	4	0.534833	0.444382	101	101	4	4	4 to 4	1	4 to 4	0	1458	686	264	204	2612	0.2138	107	-99999	-99999	-99999	-99999	-99999	-99999	0.0094294	0.0261147	0.017772
9134	2014-07-14	17.8779	-66.1584	SW	87	92	0.834677	1	12	41	0.925	2321.24	0.2885	3.09375	1.78859	1.6	0.514286	0.940984	0.632479	0.135465	1.56369	1.485	5	0.893873	0.894132	17	15	1	1	1 to 1	-5	1 to 1	-6	0	1080	0	768	1848	0.151265	83	84	82	81	80	85	86	0.0202425	0.026738	0.0234903
9135	2014-07-17	17.8774	-66.124	SW	79	89	0.886243	1	2	61	1.4625	1532.35	0.317	3.55357	1.89909	1.6	0.0857143	1.4	1	0.0894263	1.71816	1.70571	5	0.980325	0.980201	2	2	1	1	1 to 1	-1	1 to 1	-1	0	1013	0	480	1493	0.122207	83	84	85	86	87	88	82	0.0250103	0.0280347	0.0265225
9142	2014-07-14	17.9266	-66.0893	SW	33	41	0.818182	1	2	21	0.254167	835.338	0.3025	3.86364	1.75325	1.6	0.0857143	0.481967	0.173789	0.0487496	1.63957	1.85455	5	0.788295	0.755694	75	76	3	3	4 to 3	3	3 to 3	0	708	938	750	360	2756	0.225587	85	86	87	84	88	83	89	0.0577195	0.0382044	0.047962
9144	2014-07-15	17.9423	-66.0244	SW	7	10	0.848485	1	2	21	0.502083	2817.54	0.2784	3.5	1.81818	1.6	0.0857143	0.481967	0.343305	0.164429	1.50894	1.68	5	0.792936	0.777816	73	65	3	3	3 to 3	-8	3 to 3	-3	708	1032	906	360	3006	0.246051	88	87	89	86	90	85	91	0.0752992	0.0378255	0.0565624
9145	2014-07-17	17.9445	-66.0819	SW	19	22	0.728509	0.96875	21	19	0.354167	5630.67	0.2905	4.39583	1.56109	1.55	0.9	0.436066	0.242165	0.328601	1.57453	2.11	5	0.898203	0.898052	14	12	1	1	1 to 1	5	1 to 1	5	708	648	750	360	2466	0.20185	85	86	87	88	84	89	83	0.0766746	0.0488654	0.06277
9146	2014-07-15	17.949	-65.9875	SW	60	78	0.892038	0.974359	3	3	0.3375	1598.54	0.2889	3.4359	1.91151	1.55897	0.128571	0.0688525	0.230769	0.0932896	1.56585	1.64923	5	0.743859	0.710738	89	87	4	4	4 to 4	-2	4 to 4	-1	708	1362	438	168	2676	0.219039	90	89	91	88	87	86	92	0.0807081	0.0469445	0.0638263
9147	2014-07-14	17.9582	-66.0038	SW	23	27	0.777841	1	28	24	0.304167	2097.9	0.2784	4.43204	1.6668	1.6	1.2	0.55082	0.207977	0.122432	1.50894	2.12738	5	0.927299	0.941832	9	5	1	1	1 to 1	0	1 to 1	2	708	684	906	168	2466	0.20185	89	90	88	87	91	86	85	0.107967	0.0505929	0.0792797
9148	2014-07-15	18.0162	-65.8193	SW	34	36	0.810811	1	11	18	0.2625	1089	0.3172	4.2027	1.73745	1.6	0.471429	0.413115	0.179487	0.0635531	1.71924	2.0173	5	0.846507	0.816713	38	46	2	2	2 to 2	9	2 to 2	2	1794	1644	1452	198	5088	0.416469	94	95	96	93	97	92	98	0.138022	0.093758	0.11589
9152	2014-08-19	18.0982	-65.3285	E	67	75	0.756742	1	10	24	0.942308	8649.14	0.3165	2.83871	1.62159	1.6	0.428571	0.55082	0.644313	0.504756	1.71545	1.36258	5	0.869885	0.845729	25	26	1	1	1 to 1	-7	1 to 1	-6	1638	2574	210	444	4866	0.398297	-99999	-99999	-99999	-99999	-99999	-99999	-99999	NA	NA	NA
9153	2014-08-20	18.2123	-65.3955	E	72	72	0.666667	1	0	5	0.120833	0	0.3691	4.25	1.42857	1.6	0	0.114754	0.0826211	0	2.00054	2.04	5	0.749994	0.66346	88	94	4	4	4 to 4	3	4 to 4	1	1350	822	0	576	2748	0.224932	-99999	-99999	-99999	-99999	-99999	-99999	-99999	NA	NA	NA
9154	2014-05-29	17.867	-67.124	SW	72	87	0.9101	1	20	37	0.779167	1811.9	0.2827	3.33871	1.95022	1.6	0.857143	0.84918	0.532764	0.105741	1.53225	1.60258	5	0.931998	0.944631	6	3	1	1	1 to 1	-1	1 to 1	0	4419	4186	3024	588	12217	1	59	58	60	57	56	61	62	0.00182532	0.00428922	0.00305727
9155	2014-05-29	17.872	-67.0763	SW	59	77	0.866667	0.967742	15	40	0.366667	1374.09	0.2748	2.8871	1.85714	1.54839	0.642857	0.918033	0.250712	0.0801908	1.48943	1.38581	5	0.843512	0.842012	41	28	2	2	2 to 2	-12	1 to 2	-2	4599	4189	2760	564	12112	0.991405	60	59	61	58	62	63	57	0.00175236	0.00428228	0.00301732
9156	2014-05-28	17.876	-67.1168	SW	77	81	0.904762	1	0	2	0.1375	285.516	0.2952	3.64286	1.93878	1.6	0	0.0459016	0.0940171	0.0166625	1.6	1.74857	5	0.727023	0.685884	91	90	4	4	4 to 4	1	4 to 4	2	5122	3123	3024	588	11857	0.970533	59	58	60	57	61	56	62	0.00198028	0.00468917	0.00333473
9157	2014-05-28	17.8962	-67.0072	SW	54	62	0.816358	0.938272	5	27	0.516667	2279.9	0.3061	3.43827	1.74934	1.50123	0.214286	0.619672	0.353276	0.133053	1.65908	1.65037	5	0.813348	0.783817	64	59	3	3	3 to 3	-10	3 to 3	-6	3448	5153	2220	648	11469	0.938774	64	63	62	61	60	65	59	0.0291683	0.0314125	0.0302904
9160	2014-05-29	17.9018	-67.0699	SW	49	55	0.844367	1	4	29	0.235417	2162.29	0.2997	3.63095	1.80936	1.6	0.171429	0.665574	0.160969	0.12619	1.62439	1.74286	5	0.815459	0.790765	60	56	3	3	3 to 3	-2	3 to 3	3	4518	3186	3360	510	11574	0.947368	60	61	62	63	59	58	64	0.00207711	0.00539589	0.0037365
9161	2014-05-28	17.905	-67.034	SW	57	61	0.844805	0.946429	6	24	0.425	2988.27	0.3061	3.58929	1.8103	1.51429	0.257143	0.55082	0.290598	0.174393	1.65908	1.72286	5	0.823583	0.796311	54	54	3	3	2 to 3	-2	2 to 3	-2	4324	3615	3360	558	11857	0.970533	63	62	61	60	64	59	58	0.001906	0.00478238	0.00334419
9162	2014-05-30	17.9044	-66.9287	SW	42	42	0.816667	0.9375	6	39	0.120833	176.536	0.3064	4.21875	1.75	1.5	0.257143	0.895082	0.0826211	0.0103025	1.6607	2.025	5	0.844368	0.821478	40	42	2	2	2 to 2	11	2 to 2	8	3537	3566	954	372	8429	0.68994	65	64	63	62	-99999	-99999	-99999	0.0627004	0.063689	0.0631947
9164	2014-05-30	17.9068	-66.9433	SW	43	43	0.770936	0.965517	3	23	0.110417	94.6665	0.3064	4.58621	1.65201	1.54483	0.128571	0.527869	0.0754986	0.00552465	1.6607	2.20138	5	0.804685	0.773038	67	67	3	3	3 to 3	8	3 to 3	8	3837	3936	2502	648	10923	0.894082	65	64	63	62	61	-99999	-99999	0.056582	0.0578889	0.0572355
9165	2014-05-27	17.9065	-66.916	SW	40	42	0.683824	0.941176	10	42	0.172917	115.05	0.284	4.17647	1.46534	1.50588	0.428571	0.963934	0.118234	0.00671419	1.5393	2.00471	5	0.829074	0.818105	51	44	2	2	2 to 2	-2	2 to 2	0	3537	3566	954	372	8429	0.68994	65	64	63	-99999	-99999	-99999	-99999	0.0712435	0.0722537	0.0717486
9167	2014-06-19	17.918	-67.3118	SW	45	48	0.832512	1	7	42	0.489583	2432.06	0.2648	3.62069	1.78395	1.6	0.3	0.963934	0.334758	0.141933	1.43523	1.73793	5	0.856432	0.864612	33	21	2	1	2 to 2	-3	1 to 1	4	3376	1245	1032	564	6217	0.508881	56	-99999	-99999	-99999	-99999	-99999	-99999	6.09e-05	2.92e-05	4.5e-05
9170	2014-06-20	17.9217	-67.3207	SW	58	62	0.917496	0.894737	6	43	0.416667	1278.98	0.2648	3.5	1.96606	1.43158	0.257143	0.986885	0.2849	0.0746399	1.43523	1.68	5	0.83772	0.84177	46	30	2	2	2 to 2	-7	2 to 2	0	3286	1587	1284	402	6559	0.536875	-99999	-99999	-99999	-99999	-99999	-99999	-99999	NA	NA	NA
9173	2014-06-19	17.9235	-67.315	SW	62	63	0.7	1	0	4	0.1	183.862	0.2648	3	1.5	1.6	0	0.0918033	0.0683761	0.01073	1.43523	1.44	5	0.63436	0.593531	99	97	4	4	4 to 4	-1	4 to 4	1	3286	1587	1284	402	6559	0.536875	56	-99999	-99999	-99999	-99999	-99999	-99999	6.03e-05	2.89e-05	4.46e-05
9174	2014-05-27	17.9198	-66.9319	SW	41	43	0.833333	1	1	20	0.213636	281.686	0.3064	4.23077	1.78571	1.6	0.0428571	0.459016	0.146076	0.0164389	1.6607	2.03077	5	0.799029	0.766133	71	72	3	3	3 to 3	6	4 to 3	6	3333	2754	3084	378	9549	0.781616	65	64	63	62	-99999	-99999	-99999	0.0815878	0.0828243	0.0822061
9176	2014-05-30	17.9222	-66.9078	SW	41	42	0.844444	0.8	0	27	0.120833	142.26	0.2819	4.2	1.80952	1.28	0	0.619672	0.0826211	0.00830216	1.52791	2.016	5	0.757997	0.732777	86	82	4	4	4 to 4	0	4 to 4	3	3459	3560	1014	102	8135	0.665875	65	64	63	-99999	-99999	-99999	-99999	0.115848	0.117307	0.116577
9177	2014-06-20	17.927	-67.3084	SW	62	64	0.823529	1	2	19	0.264583	1909.69	0.2648	4.08824	1.76471	1.6	0.0857143	0.436066	0.180912	0.111448	1.43523	1.96235	5	0.781984	0.773734	78	66	4	3	4 to 4	2	3 to 3	3	3376	1245	1032	564	6217	0.508881	56	-99999	-99999	-99999	-99999	-99999	-99999	6.38e-05	3.06e-05	4.72e-05
9178	2014-05-28	17.9304	-67.0884	SW	15	22	0.662626	0.977778	17	1	0.55	4746.48	0.2869	4.52222	1.41991	1.56444	0.728571	0.0229508	0.376068	0.277	1.55501	2.17067	5	0.837533	0.82645	47	37	2	2	2 to 2	-6	2 to 2	-1	3776	3192	3739	558	11265	0.922076	60	61	59	58	62	63	57	0.0036012	0.00945718	0.00652919
9187	2014-06-13	17.9456	-66.6975	SW	37	42	0.806818	1	10	0	0.452083	3266.39	0.2423	4.09091	1.7289	1.6	0.428571	0	0.309117	0.190624	1.31328	1.96364	5	0.777617	0.783768	81	60	4	3	3 to 4	-8	3 to 3	3	2674	2832	588	96	6190	0.506671	67	68	66	69	-99999	-99999	-99999	0.126437	0.0907246	0.108581
9188	2014-05-27	17.9484	-66.9032	SW	8	20	0.538095	0.952381	5	22	0.891667	3594.94	0.2819	4.47619	1.15306	1.52381	0.214286	0.504918	0.609687	0.209797	1.52791	2.14857	5	0.814559	0.801821	62	51	3	2	2 to 3	-14	2 to 2	-8	2685	2150	1284	102	6221	0.509208	65	64	66	63	-99999	-99999	-99999	1	1	1
9191	2014-06-19	17.9525	-67.2288	SW	21	24	0	1	0	40	0.120833	215.78	0.2595	5	0	1.6	0	0.918033	0.0826211	0.0125927	1.4065	2.4	5	0.6626	0.631622	96	95	4	4	4 to 4	0	4 to 4	-1	4504	1163	1968	414	8049	0.658836	56	57	55	58	59	53	52	0.0161795	0.0113599	0.0137697
9195	2014-06-16	18.1013	-67.4213	SW	50	52	0.931159	0.916667	5	29	0.266667	1371.47	0.2845	4.02083	1.99534	1.46667	0.214286	0.665574	0.182336	0.0800378	1.54201	1.93	5	0.833571	0.823254	50	40	2	2	3 to 2	6	2 to 2	9	3886	1341	1284	510	7021	0.574691	-99999	-99999	-99999	-99999	-99999	-99999	-99999	NA	NA	NA
9198	2014-05-20	17.9681	-66.7723	SW	9	12	0.419118	1	4	41	0.327083	1952.86	0.2424	4.76471	0.898109	1.6	0.171429	0.940984	0.223647	0.113967	1.31382	2.28706	5	0.779154	0.785576	80	58	4	3	3 to 4	-11	3 to 3	0	2710	1394	828	96	5028	0.411558	66	67	65	68	-99999	-99999	-99999	0.49947	0.392833	0.446151
9199	2014-06-16	18.0848	-67.4179	SW	36	39	0.561497	0.941176	4	12	0.394	3086.96	0.2845	4.26471	1.20321	1.50588	0.171429	0.27541	0.269402	0.180152	1.54201	2.04706	5	0.742569	0.712168	90	86	4	4	4 to 4	-5	4 to 4	-3	4246	1293	1284	510	7333	0.600229	-99999	-99999	-99999	-99999	-99999	-99999	-99999	NA	NA	NA
9200	2014-06-20	17.9868	-67.3314	SW	28	34	0.778151	0.885714	8	38	0.30625	2576.92	0.2743	4.02857	1.66747	1.41714	0.342857	0.872131	0.209402	0.150387	1.48672	1.93371	5	0.83394	0.830669	49	35	2	2	2 to 2	-4	2 to 2	4	3706	984	510	366	5566	0.455595	-99999	-99999	-99999	-99999	-99999	-99999	-99999	NA	NA	NA
9201	2014-06-20	17.9937	-67.2341	SW	10	28	0.863248	0.888889	17	3	0.6125	1390.74	0.296	4.11111	1.84982	1.42222	0.728571	0.0688525	0.418803	0.0811621	1.60434	1.97333	5	0.840884	0.824327	43	39	2	2	2 to 2	-6	2 to 2	-5	4404	1463	918	390	7175	0.587296	55	56	53	57	52	58	51	0.0224993	0.0141491	0.0183242
9204	2014-06-16	18.0703	-67.2687	SW	12	15	0.755793	1	2	19	0.245833	2225.03	0.306	4.33824	1.61956	1.6	0.0857143	0.436066	0.168091	0.129851	1.65854	2.08235	5	0.803012	0.771269	69	68	3	3	3 to 3	3	3 to 3	3	4886	1013	510	498	6907	0.56536	53	52	51	54	50	55	49	0.0146967	0.00786818	0.0112824
9207	2014-06-16	18.119	-67.2588	SW	11	12	0	1	0	39	0.1	61.0679	0.3189	4.33333	0	1.6	0	0.895082	0.0683761	0.00356387	1.72846	2.08	5	0.65803	0.585481	97	98	4	4	4 to 4	0	4 to 4	-1	4886	1061	270	498	6715	0.549644	51	54	50	49	52	53	48	0.0766384	0.0679032	0.0722708
9208	2014-06-17	18.1323	-67.2818	SW	20	29	0.769231	1	0	39	0.18	4337.29	0.2836	4.46154	1.64835	1.6	0	0.895082	0.123077	0.25312	1.53713	2.14154	5	0.846168	0.839245	39	32	2	2	3 to 2	14	2 to 2	15	4706	648	270	498	6122	0.501105	51	49	50	54	52	48	53	0.0669757	0.0595748	0.0632752
9210	2014-06-17	18.1493	-67.2599	SW	23	24	0.618182	1	0	12	0.183333	29.4311	0.2836	4.31818	1.32468	1.6	0	0.27541	0.125356	0.00171757	1.53713	2.07273	5	0.715988	0.680335	93	91	4	4	4 to 4	0	4 to 4	0	4742	1061	270	414	6487	0.530981	49	50	48	51	54	52	53	0.0866376	0.0773179	0.0819778
9212	2014-06-17	18.1665	-67.2607	SW	27	30	0.844758	1	4	15	0.314583	4540.87	0.2836	3.15625	1.8102	1.6	0.171429	0.344262	0.2151	0.265001	1.53713	1.515	5	0.769772	0.745989	83	78	4	4	4 to 4	-4	3 to 4	-5	4922	1433	270	414	7039	0.576164	49	48	50	54	51	47	46	0.102475	0.0805325	0.091504
9213	2014-06-17	18.1834	-67.2289	SW	23	25	0.802439	1	4	7	0.241667	3471.76	0.2726	4.10976	1.71951	1.6	0.171429	0.160656	0.165242	0.202609	1.47751	1.97268	5	0.770961	0.754953	82	77	4	3	4 to 4	0	4 to 3	2	3742	1283	738	186	5949	0.486944	48	49	47	46	50	54	45	0.25301	0.194812	0.223911
9216	2014-08-19	18.2342	-65.4102	E	56	58	0.709957	0.954545	2	36	0.386667	2185.24	0.3691	4.13636	1.52134	1.52727	0.0857143	0.82623	0.264387	0.127529	2.00054	1.98545	5	0.860635	0.798519	30	53	2	3	2 to 2	13	3 to 3	2	1506	324	0	396	2226	0.182205	-99999	-99999	-99999	-99999	-99999	-99999	-99999	NA	NA	NA
9217	2014-08-19	18.2763	-65.2289	E	70	72	0.838235	1	4	28	0.5375	11632.6	0.3274	2.52941	1.79622	1.6	0.171429	0.642623	0.367521	0.678866	1.77453	1.21412	5	0.85102	0.815257	35	47	2	2	2 to 2	-3	2 to 2	-12	3314	3360	282	180	7136	0.584104	-99999	-99999	-99999	-99999	-99999	-99999	-99999	NA	NA	NA
9219	2014-08-19	18.2985	-65.3276	E	10	17	0.827053	0.956522	9	26	1.04167	5053.58	0.4059	2.88043	1.77226	1.53043	0.385714	0.596721	0.712251	0.294923	2.2	1.38261	5	0.916003	0.840976	11	31	1	2	1 to 1	-1	1 to 2	-10	3452	3678	282	204	7616	0.623394	-99999	-99999	-99999	-99999	-99999	-99999	-99999	NA	NA	NA
9221	2014-08-18	18.3002	-65.32	E	75	75	0	1	0	8	0.1	0	0.3068	4	0	1.6	0	0.183607	0.0683761	0	1.66287	1.92	5	0.560946	0.475235	100	100	4	4	4 to 4	0	4 to 4	0	3452	3678	282	204	7616	0.623394	-99999	-99999	-99999	-99999	-99999	-99999	-99999	NA	NA	NA
9224	2014-08-19	18.3066	-65.2301	E	39	40	0.825758	1	3	41	0.816667	2716.93	0.2652	3.37879	1.76948	1.6	0.128571	0.940984	0.558405	0.158558	1.4374	1.62182	5	0.847914	0.853942	37	25	2	1	2 to 2	-9	1 to 1	-2	3824	3789	282	108	8003	0.655071	-99999	-99999	-99999	-99999	-99999	-99999	-99999	NA	NA	NA
9228	2014-08-20	18.3148	-65.3518	E	54	55	0.838235	1	1	0	0.45	875.943	0.4059	4.14706	1.79622	1.6	0.0428571	0	0.307692	0.0511192	2.2	1.99059	5	0.824512	0.729294	53	83	3	4	3 to 3	17	4 to 4	1	2352	1924	282	300	4858	0.397643	-99999	-99999	-99999	-99999	-99999	-99999	-99999	NA	NA	NA
9231	2014-08-20	18.3179	-65.3518	E	42	44	0	1	1	4	0.188462	0	0.4059	2.5	0	1.6	0.0428571	0.0918033	0.128863	0	2.2	1.2	5	0.543262	0.385975	102	103	4	4	4 to 4	-1	4 to 4	0	2352	1968	282	300	4902	0.401244	-99999	-99999	-99999	-99999	-99999	-99999	-99999	NA	NA	NA
9233	2014-08-18	18.323	-65.3313	E	12	15	0.688515	0.964706	10	45	0.9125	6701.77	0.4059	4.15294	1.47539	1.54353	0.428571	1.03279	0.623932	0.39111	2.2	1.99341	5	1	0.94351	1	4	1	1	1 to 1	1	1 to 1	2	2510	3054	282	108	5954	0.487354	-99999	-99999	-99999	-99999	-99999	-99999	-99999	NA	NA	NA
9235	2014-08-18	18.3275	-65.3303	E	2	2	0.826441	0.912281	5	22	0.110417	335.59	0.4059	3.52632	1.77095	1.45965	0.214286	0.504918	0.0754986	0.0195847	2.2	1.69263	5	0.819252	0.722873	58	84	3	4	3 to 3	8	4 to 4	-3	2510	3054	282	108	5954	0.487354	-99999	-99999	-99999	-99999	-99999	-99999	-99999	NA	NA	NA
9236	2014-08-18	18.3503	-65.3204	E	73	77	0.77098	0.980392	5	30	0.933333	1017.95	0.313	2.90196	1.6521	1.56863	0.214286	0.688525	0.638177	0.0594068	1.69648	1.39294	5	0.816468	0.782914	59	62	3	3	2 to 3	-23	2 to 3	-24	2510	3762	282	108	6662	0.545306	-99999	-99999	-99999	-99999	-99999	-99999	-99999	NA	NA	NA
9237	2014-08-20	18.3537	-65.3576	E	46	53	0.762447	0.947368	4	8	0.234615	9400.95	0.3124	3.97368	1.63381	1.51579	0.171429	0.183607	0.160421	0.548631	1.69322	1.90737	5	0.806533	0.771196	65	69	3	3	3 to 3	6	3 to 3	3	2024	2351	282	348	5005	0.409675	-99999	-99999	-99999	-99999	-99999	-99999	-99999	NA	NA	NA
9239	2014-06-16	18.1535	-67.3213	SW	34	35	0.828571	0.952381	2	42	0.120833	20.2858	0.2801	4.19048	1.77551	1.52381	0.0857143	0.963934	0.0826211	0.00118386	1.51816	2.01143	5	0.821817	0.811909	56	48	3	2	3 to 3	4	3 to 2	9	4742	660	270	390	6062	0.496194	49	51	-99999	-99999	-99999	-99999	-99999	0.000671924	0.000312014	0.000491969
9241	2014-09-07	18.5191	-67.099	N	42	51	0.757246	1	5	17	0.3375	722.813	0.297	4.35417	1.62267	1.6	0.214286	0.390164	0.230769	0.0421827	1.60976	2.09	5	0.805041	0.779891	66	64	3	3	3 to 3	2	3 to 3	2	468	3242	0	192	3902	0.319391	24	23	25	22	26	27	21	0.182667	0.136282	0.159474
9247	2014-09-07	18.4884	-66.9275	N	16	18	0.666667	1	1	41	0.23125	0	0.3312	4	1.42857	1.6	0.0428571	0.940984	0.15812	0	1.79512	1.92	5	0.8139	0.76735	63	71	3	3	3 to 3	-2	3 to 3	-4	0	2138	120	48	2306	0.188753	18	19	20	17	16	21	15	0.175287	0.0450303	0.110158
9248	2014-09-07	18.4845	-66.902	N	13	16	0	0.666667	0	7	0.247917	7.6573	0.3312	4	0	1.06667	0	0.160656	0.169516	0.000446873	1.79512	1.92	5	0.527665	0.417947	103	102	4	4	4 to 4	0	4 to 4	0	0	2138	120	48	2306	0.188753	18	17	16	19	15	20	13	0.745277	0.249934	0.497605
9249	2014-07-27	18.392	-67.4823	SW	38	48	0.815459	1	6	30	0.758333	2708.57	0.2783	3.98913	1.74741	1.6	0.257143	0.688525	0.518519	0.15807	1.5084	1.91478	5	0.866249	0.867377	27	20	2	1	1 to 2	-2	1 to 1	4	0	2512	0	0	2512	0.205615	-99999	-99999	-99999	-99999	-99999	-99999	-99999	NA	NA	NA
9253	2014-07-27	18.387	-67.4733	SW	53	57	0.856164	1	15	25	0.739583	3139.94	0.2783	3.78767	1.83464	1.6	0.642857	0.57377	0.505698	0.183244	1.5084	1.81808	5	0.894512	0.901878	16	10	1	1	1 to 1	-1	1 to 1	2	0	4884	0	0	4884	0.399771	-99999	-99999	-99999	-99999	-99999	-99999	-99999	NA	NA	NA
9256	2014-07-27	18.3816	-67.4871	SW	34	43	0.859322	1	6	39	0.6375	4413.16	0.2783	3.83333	1.8414	1.6	0.257143	0.895082	0.435897	0.257548	1.5084	1.84	5	0.891291	0.897945	19	13	1	1	1 to 1	1	1 to 1	2	0	2542	0	0	2542	0.208071	-99999	-99999	-99999	-99999	-99999	-99999	-99999	NA	NA	NA
9257	2014-07-27	18.3785	-67.4843	SW	55	62	0.771989	0.964706	17	48	0.870833	2266.79	0.2783	3.45294	1.65426	1.54353	0.728571	1.10164	0.595442	0.132288	1.5084	1.65741	5	0.920817	0.933987	10	7	1	1	1 to 1	-4	1 to 1	-3	0	2542	0	0	2542	0.208071	-99999	-99999	-99999	-99999	-99999	-99999	-99999	NA	NA	NA
9260	2014-06-10	18.3513	-67.2669	N	4	8	0.637681	0.916667	16	10	0.572917	6588.31	0.2804	4.375	1.36646	1.46667	0.685714	0.229508	0.391738	0.384488	1.51978	2.1	5	0.840601	0.834635	44	34	2	2	2 to 2	-9	2 to 2	-3	1524	2882	1392	24	5822	0.476549	38	39	40	37	41	36	42	0.0189482	0.00503106	0.0119896
9262	2014-09-08	18.4945	-66.3992	N	36	42	0.898551	0.958333	9	37	0.254167	754.73	0.2831	3.6875	1.92547	1.53333	0.385714	0.84918	0.173789	0.0440454	1.53442	1.77	5	0.84799	0.84181	36	29	2	2	2 to 2	2	2 to 2	3	378	2817	1462	282	4939	0.404273	2	1	0	6	5	4	3	0.296058	0.11126	0.203659
9267	2014-09-08	18.4841	-66.3322	N	27	34	0.758176	0.988095	15	19	0.347917	669.027	0.296	4.1369	1.62466	1.58095	0.642857	0.436066	0.237892	0.0390438	1.60434	1.98571	5	0.841341	0.824884	42	38	2	2	2 to 2	-2	2 to 2	-1	354	996	508	120	1978	0.161906	1	0	6	5	4	2	3	0.125284	0.0419481	0.0836161
9269	2014-08-26	18.371	-65.5595	E	24	28	0.813853	1	2	4	0.227083	58.8186	0.3425	3.77273	1.74397	1.6	0.0857143	0.0918033	0.155271	0.0034326	1.85637	1.81091	5	0.758352	0.691827	85	89	4	4	4 to 4	3	4 to 4	1	1770	686	264	84	2804	0.229516	107	108	106	109	105	110	-99999	0.0224652	0.0443958	0.0334305
9270	2014-08-26	18.3638	-65.5389	E	25	27	0.8	1	3	23	0.3	1170.91	0.3188	4.1	1.71429	1.6	0.128571	0.527869	0.205128	0.068333	1.72791	1.968	5	0.819519	0.782678	57	63	3	3	3 to 3	5	3 to 3	2	1650	686	264	84	2684	0.219694	107	108	106	105	109	-99999	-99999	0.0177574	0.0364579	0.0271077
9274	2014-08-26	18.3535	-65.5674	E	49	56	0.843922	1	24	25	0.933333	244.433	0.3425	3.60784	1.8084	1.6	1.02857	0.57377	0.638177	0.0142649	1.85637	1.73176	5	0.954854	0.931695	5	8	1	1	1 to 1	-2	1 to 1	-3	2046	770	282	84	3182	0.260457	107	108	106	105	109	110	-99999	0.0267348	0.0542533	0.0404941
9277	2014-08-28	18.2617	-65.6061	E	12	15	0.5	1	3	33	0.520833	732.667	0.263	4.875	1.07143	1.6	0.128571	0.757377	0.356125	0.0427578	1.42547	2.34	5	0.796981	0.79327	72	55	3	3	3 to 3	-9	3 to 3	1	1212	978	390	108	2688	0.220021	105	106	107	104	103	108	109	0.045647	0.0688328	0.0572399
9281	2014-08-28	18.3491	-67.2702	N	28	33	0.7885	0.95283	24	3	0.704167	2139.32	0.2804	4.12736	1.68964	1.52453	1.02857	0.0688525	0.481481	0.124849	1.51978	1.98113	5	0.868931	0.869217	26	19	1	1	1 to 1	-4	1 to 1	0	1524	4520	1326	24	7394	0.605222	38	39	40	41	37	42	36	0.0173124	0.00462502	0.0109687
9283	2014-06-10	18.3459	-67.2698	N	35	41	0.877784	0.961165	19	23	0.277083	1160.49	0.2804	3.69417	1.88097	1.53786	0.814286	0.527869	0.189459	0.0677253	1.51978	1.7732	5	0.857817	0.85565	32	24	2	1	2 to 2	-1	2 to 1	5	1524	4520	1326	24	7394	0.605222	38	39	40	41	37	42	36	0.0174499	0.00470293	0.0110764
9284	2014-08-28	18.3454	-67.2618	N	5	7	0.450292	1	4	0	0.325	649.944	0.2804	4.78947	0.964912	1.6	0.171429	0	0.222222	0.0379302	1.51978	2.29895	5	0.703418	0.667176	94	93	4	4	4 to 4	0	4 to 4	0	1524	2426	1392	24	5366	0.439224	39	38	40	41	42	37	36	0.0249438	0.00695729	0.0159506
9285	2014-09-06	18.3145	-67.2469	N	40	59	0.880261	0.981132	6	4	0.335417	715.563	0.2682	3.66038	1.88627	1.56981	0.257143	0.0918033	0.229345	0.0417596	1.45366	1.75698	5	0.752088	0.734918	87	81	4	4	4 to 4	-4	4 to 4	-1	1524	2306	1572	216	5618	0.459851	42	41	43	40	39	38	44	0.0857671	0.018969	0.052368
9288	2014-09-06	18.2928	-67.2415	N	39	46	0.88914	0.980769	12	5	0.54375	671.405	0.2832	3.19231	1.9053	1.56923	0.514286	0.114754	0.371795	0.0391826	1.53496	1.53231	5	0.78254	0.761848	77	73	3	3	3 to 3	-13	3 to 3	-13	1524	3974	1698	216	7412	0.606696	43	42	41	40	44	39	45	0.170145	0.108535	0.13934
9289	2014-07-20	18.1041	-67.936	SW	23	36	0.774194	0.967742	8	15	0.97	30843.5	0.2752	3.29032	1.65899	1.54839	0.342857	0.344262	0.663248	1.8	1.4916	1.57935	5	0.973161	1	3	1	1	1	1 to 1	1	1 to 1	1	0	0	0	0	630	0.0515675	-99999	-99999	-99999	-99999	-99999	-99999	-99999	NA	NA	NA
9290	2014-07-30	18.1009	-67.9422	SW	52	58	0.830049	0.965517	6	18	0.7	3397.93	0.2752	4.10345	1.77868	1.54483	0.257143	0.413115	0.478632	0.1983	1.4916	1.96966	5	0.83932	0.836622	45	33	2	2	2 to 2	-3	2 to 2	0	0	0	0	0	630	0.0515675	-99999	-99999	-99999	-99999	-99999	-99999	-99999	NA	NA	NA
9292	2014-07-30	18.0888	-67.9446	SW	28	33	0.835165	0.928571	11	31	0.679167	2948.51	0.2752	4.03571	1.78964	1.48571	0.471429	0.711475	0.464387	0.172073	1.4916	1.93714	5	0.879729	0.885949	22	16	1	1	1 to 1	1	1 to 1	2	0	0	0	0	630	0.0515675	-99999	-99999	-99999	-99999	-99999	-99999	-99999	NA	NA	NA
9293	2014-08-01	18.0792	-67.9395	SW	9	20	0.911111	1	5	22	0.827083	3598.39	0.301	3.75	1.95238	1.6	0.214286	0.504918	0.565527	0.209999	1.63144	1.8	5	0.875094	0.862672	24	22	1	1	1 to 1	0	2 to 1	6	0	240	0	0	240	0.0196448	-99999	-99999	-99999	-99999	-99999	-99999	-99999	NA	NA	NA
9298	2014-07-31	18.0679	-67.8526	SW	40	49	0.75	1	5	59	0.3625	1129.67	0.3618	3.625	1.60714	1.6	0.214286	1.3541	0.247863	0.0659263	1.96098	1.74	5	0.90727	0.86043	12	23	1	1	1 to 1	5	2 to 1	4	0	0	0	0	144	0.0117869	-99999	-99999	-99999	-99999	-99999	-99999	-99999	NA	NA	NA
9299	2014-07-31	18.0588	-67.9141	SW	29	30	0.714286	1	1	10	0.314583	2646.55	0.301	3.28571	1.53061	1.6	0.0428571	0.229508	0.2151	0.15445	1.63144	1.57714	5	0.720539	0.674009	92	92	4	4	4 to 4	-2	4 to 4	-3	0	144	0	0	144	0.0117869	-99999	-99999	-99999	-99999	-99999	-99999	-99999	NA	NA	NA
9302	2014-07-31	18.0544	-67.8645	SW	42	50	0.933333	1	4	22	0.749167	14766	0.3618	3.71875	2	1.6	0.171429	0.504918	0.512251	0.861731	1.96098	1.785	5	0.969818	0.936782	4	6	1	1	1 to 1	4	1 to 1	5	0	144	0	0	144	0.0117869	-99999	-99999	-99999	-99999	-99999	-99999	-99999	NA	NA	NA
9303	2014-07-30	18.052	-67.9075	SW	51	56	0.911111	0.9	5	6	0.3875	1914.53	0.301	4	1.95238	1.44	0.214286	0.137705	0.264957	0.11173	1.63144	1.92	5	0.791899	0.761117	74	74	3	3	3 to 3	2	3 to 3	0	0	144	0	0	144	0.0117869	-99999	-99999	-99999	-99999	-99999	-99999	-99999	NA	NA	NA
9304	2014-07-31	18.05	-67.8882	SW	40	44	0.819048	1	8	5	0.697917	3577.02	0.3049	4.04762	1.7551	1.6	0.342857	0.114754	0.477208	0.208752	1.65257	1.94286	5	0.835414	0.811573	48	49	2	2	2 to 2	-2	2 to 2	-3	0	450	0	0	450	0.0368339	-99999	-99999	-99999	-99999	-99999	-99999	-99999	NA	NA	NA
9305	2014-08-29	18.2013	-65.5095	E	52	53	0.588235	1	6	30	0.304167	605.461	0.3837	3.85294	1.2605	1.6	0.257143	0.688525	0.207977	0.0353341	2.07967	1.84941	5	0.82349	0.743206	55	79	3	4	3 to 3	2	3 to 4	-11	1008	216	0	12	1236	0.10117	105	-99999	-99999	-99999	-99999	-99999	-99999	0.00205801	0.00149299	0.0017755
9306	2014-08-29	18.1906	-65.5145	E	24	24	0.724638	0.869565	18	18	0.345833	1576.42	0.3837	4.26087	1.5528	1.3913	0.771429	0.413115	0.236467	0.0919985	2.07967	2.04522	5	0.885771	0.819232	20	43	1	2	2 to 1	7	2 to 2	-2	1026	228	0	156	1410	0.115413	105	-99999	-99999	-99999	-99999	-99999	-99999	0.00201856	0.00146437	0.00174147
9307	2014-08-25	18.1845	-65.5028	E	28	36	0.82449	1	11	30	0.258333	98.7017	0.3837	3.88	1.76676	1.6	0.471429	0.688525	0.176638	0.00576015	2.07967	1.8624	5	0.892913	0.82795	18	36	1	2	1 to 1	8	2 to 2	4	1026	228	0	156	1410	0.115413	-99999	-99999	-99999	-99999	-99999	-99999	-99999	NA	NA	NA
9308	2014-08-29	18.1799	-65.5246	E	33	33	0.768116	0.916667	6	25	0.35	1590.94	0.3837	4.04167	1.64596	1.46667	0.257143	0.57377	0.239316	0.0928458	2.07967	1.94	5	0.856188	0.783121	34	61	2	3	2 to 2	10	3 to 3	0	1386	708	84	204	2382	0.194974	105	104	-99999	-99999	-99999	-99999	-99999	0.00341909	0.00304853	0.00323381
9309	2014-08-29	18.176	-65.5317	E	37	42	0.894737	0.9	12	15	0.2875	2878.78	0.3837	3.8	1.91729	1.44	0.514286	0.344262	0.196581	0.168003	2.07967	1.824	5	0.875667	0.806898	23	50	1	2	2 to 1	11	2 to 2	1	1302	624	0	204	2130	0.174347	105	104	-99999	-99999	-99999	-99999	-99999	0.00351214	0.00314156	0.00332685
9310	2014-08-25	18.1741	-65.4511	E	40	46	0.883856	1	14	40	0.50625	139.281	0.3487	3.61905	1.89398	1.6	0.6	0.918033	0.346154	0.00812831	1.88997	1.73714	5	0.928234	0.894967	7	14	1	1	1 to 1	4	1 to 1	0	1674	1842	480	384	4380	0.358517	-99999	-99999	-99999	-99999	-99999	-99999	-99999	NA	NA	NA
9311	2014-08-25	18.1739	-65.4647	E	23	25	0.676346	1	24	23	0.345833	2633.08	0.3274	4.18966	1.44931	1.6	1.02857	0.527869	0.236467	0.153664	1.77453	2.01103	5	0.906357	0.882806	13	17	1	1	1 to 1	1	1 to 1	-1	1674	1842	480	384	4380	0.358517	-99999	-99999	-99999	-99999	-99999	-99999	-99999	NA	NA	NA
9316	2014-09-19	18.1526	-65.2948	E	33	40	0.863636	1	0	26	0.241667	754.283	0.3327	3.83333	1.85065	1.6	0	0.596721	0.165242	0.0440193	1.80325	1.84	5	0.815368	0.768119	61	70	3	3	3 to 3	6	3 to 3	0	1614	2271	210	384	4479	0.36662	-99999	-99999	-99999	-99999	-99999	-99999	-99999	NA	NA	NA
9317	2014-09-19	18.1482	-65.2977	E	17	21	0	1	0	6	0.175	1951.17	0.3327	5	0	1.6	0	0.137705	0.119658	0.113868	1.80325	2.4	5	0.637285	0.550734	98	99	4	4	4 to 4	1	4 to 4	0	1614	2088	210	384	4296	0.351641	-99999	-99999	-99999	-99999	-99999	-99999	-99999	NA	NA	NA
9326	2014-08-27	18.0929	-65.707	E	47	51	0.841026	1	18	35	0.625	228.396	0.2834	3.30303	1.8022	1.6	0.771429	0.803279	0.42735	0.013329	1.53604	1.58545	5	0.881342	0.882318	21	18	1	1	1 to 1	-5	1 to 1	-5	1944	2658	534	558	5694	0.466072	99	100	98	101	102	103	97	0.0860178	0.0959055	0.0909616
9328	2014-08-27	18.0849	-65.7133	E	80	84	0.873016	0.972222	24	23	0.416667	1048.96	0.3039	2.875	1.87075	1.55556	1.02857	0.527869	0.2849	0.0612164	1.64715	1.38	5	0.862447	0.845254	29	27	2	2	1 to 2	-8	1 to 2	-5	1944	2658	534	558	5694	0.466072	99	98	100	101	97	102	96	0.117776	0.110479	0.114127
9329	2014-09-08	18.4796	-66.2097	N	7	8	0.742105	0.95	3	28	0.13125	221.269	0.3218	4.25	1.59023	1.52	0.128571	0.642623	0.0897436	0.0129131	1.74417	2.04	5	0.801782	0.758977	70	75	3	3	3 to 3	4	3 to 3	2	1144	4590	1116	602	7452	0.60997	120	119	3	118	4	5	6	0.480929	0.175162	0.328045
9331	2014-08-06	17.9955	-67.3427	SW	48	51	0.91133	0.931034	27	25	0.275	1418.04	0.2741	3.67241	1.95285	1.48966	1.15714	0.57377	0.188034	0.0827555	1.48564	1.76276	5	0.897187	0.908011	15	9	1	1	1 to 1	-2	1 to 1	1	3706	1158	780	366	6010	0.491937	-99999	-99999	-99999	-99999	-99999	-99999	-99999	NA	NA	NA
9332	2014-08-06	17.9587	-67.3128	SW	57	58	0	1	2	30	0.141667	1729.05	0.2743	5	0	1.6	0.0857143	0.688525	0.0968661	0.100906	1.48672	2.4	5	0.666623	0.626427	95	96	4	4	4 to 4	0	4 to 4	0	3538	984	780	366	5668	0.463944	56	-99999	-99999	-99999	-99999	-99999	-99999	6.41e-05	3.07e-05	4.74e-05
9335	2014-08-06	17.9493	-67.327	SW	52	54	0.912605	1	19	10	0.23125	860.805	0.2648	3.21429	1.95558	1.6	0.814286	0.229508	0.15812	0.0502358	1.43523	1.54286	5	0.803595	0.800115	68	52	3	2	3 to 3	-13	2 to 2	-7	3556	1317	1284	564	6721	0.550135	-99999	-99999	-99999	-99999	-99999	-99999	-99999	NA	NA	NA
9338	2014-12-02	18.0783	-65.5422	E	13	22	0.773333	1	6	27	0.535417	319.23	0.3384	4.18	1.65714	1.6	0.257143	0.619672	0.366097	0.01863	1.83415	2.0064	5	0.862779	0.8221	28	41	2	2	2 to 2	5	2 to 2	1	2346	2412	480	720	5958	0.487681	-99999	-99999	-99999	-99999	-99999	-99999	-99999	NA	NA	NA
9339	2014-12-03	18.0793	-65.477	E	36	40	0.820565	1	1	12	0.204167	2127.61	0.319	4.03125	1.75835	1.6	0.0428571	0.27541	0.139601	0.124165	1.729	1.935	5	0.784869	0.740244	76	80	3	4	4 to 3	5	4 to 4	2	2058	2358	480	924	5820	0.476385	-99999	-99999	-99999	-99999	-99999	-99999	-99999	NA	NA	NA
9341	2014-12-02	18.0866	-65.5779	E	57	64	0.856216	0.973333	14	32	0.95	3727.46	0.3384	3.24667	1.83475	1.55733	0.6	0.734426	0.649573	0.217531	1.83415	1.5584	5	0.927486	0.901087	8	11	1	1	1 to 1	-1	1 to 1	-3	2442	2262	480	720	5904	0.483261	-99999	-99999	-99999	-99999	-99999	-99999	-99999	NA	NA	NA
9343	2014-12-01	18.0889	-65.3612	E	74	74	0.833333	1	0	3	0.2	342.052	0.3351	4.16667	1.78571	1.6	0	0.0688525	0.136752	0.0199619	1.81626	2	5	0.766617	0.706969	84	88	4	4	4 to 4	5	4 to 4	0	1638	2586	210	924	5358	0.438569	-99999	-99999	-99999	-99999	-99999	-99999	-99999	NA	NA	NA
9345	2014-12-02	18.0925	-65.4546	E	3	5	0.638095	1	1	36	0.235417	92.0551	0.3221	4.73333	1.36735	1.6	0.0428571	0.82623	0.160969	0.00537225	1.7458	2.272	5	0.827825	0.790563	52	57	2	3	3 to 2	7	3 to 3	7	1674	2250	480	780	5184	0.424327	-99999	-99999	-99999	-99999	-99999	-99999	-99999	NA	NA	NA
9351	2014-12-01	18.1054	-65.3977	E	23	28	0.795322	0.894737	0	14	0.13125	3670.26	0.3376	4.10526	1.70426	1.43158	0	0.321311	0.0897436	0.214193	1.82981	1.97053	5	0.780435	0.72213	79	85	4	4	4 to 4	5	4 to 4	2	1134	2058	210	780	4182	0.34231	-99999	-99999	-99999	-99999	-99999	-99999	-99999	NA	NA	NA
9353	2014-12-01	18.1091	-65.4005	E	9	12	0.866667	1	2	34	0.19375	559.999	0.3376	4.16667	1.85714	1.6	0.0857143	0.780328	0.132479	0.032681	1.82981	2	5	0.858539	0.817471	31	45	2	2	2 to 2	19	3 to 2	9	1650	1674	480	492	4296	0.351641	-99999	-99999	-99999	-99999	-99999	-99999	-99999	NA	NA	NA
9359	2014-11-29	18.362	-65.5124	E	80	82	0	1	1	0	0.141667	13.6924	0.3188	4	0	1.6	0.0428571	0	0.0968661	0.000799074	1.72791	1.92	5	0.556155	0.461192	101	101	4	4	4 to 4	1	4 to 4	0	1458	686	264	204	2612	0.2138	107	-99999	-99999	-99999	-99999	-99999	-99999	0.0094294	0.0261147	0.017772
9134	2014-07-14	17.8779	-66.1584	SW	87	92	0.834677	1	12	41	0.925	2321.24	0.2885	3.09375	1.25202	1.8	0.942857	1.34426	1.51795	0.120414	0.852919	0.61875	6	0.897521	0.896131	8	7	1	1	1 to 1	4	1 to 1	2	0	1080	0	768	1848	0.151265	83	84	82	81	80	85	86	0.0202425	0.026738	0.0234903
9135	2014-07-17	17.8774	-66.124	SW	79	89	0.886243	1	2	61	1.4625	1532.35	0.317	3.55357	1.32937	1.8	0.157143	2	2.4	0.07949	0.937177	0.710714	6	1	1	1	1	1	1	1 to 1	0	1 to 1	0	0	1013	0	480	1493	0.122207	83	84	85	86	87	88	82	0.0250103	0.0280347	0.0265225
9142	2014-07-14	17.9266	-66.0893	SW	33	41	0.818182	1	2	21	0.254167	835.338	0.3025	3.86364	1.22727	1.8	0.157143	0.688525	0.417094	0.043333	0.894309	0.772727	6	0.637399	0.602367	76	73	3	3	4 to 3	2	3 to 3	3	708	938	750	360	2756	0.225587	85	86	87	84	88	83	89	0.0577195	0.0382044	0.047962
9144	2014-07-15	17.9423	-66.0244	SW	7	10	0.848485	1	2	21	0.502083	2817.54	0.2784	3.5	1.27273	1.8	0.157143	0.688525	0.823932	0.146159	0.82306	0.7	6	0.681073	0.659275	61	58	3	3	3 to 3	4	3 to 3	4	708	1032	906	360	3006	0.246051	88	87	89	86	90	85	91	0.0752992	0.0378255	0.0565624
9145	2014-07-17	17.9445	-66.0819	SW	19	22	0.728509	0.96875	21	19	0.354167	5630.67	0.2905	4.39583	1.09276	1.74375	1.65	0.622951	0.581197	0.29209	0.858832	0.879167	6	0.820144	0.809502	20	22	1	1	1 to 1	-1	1 to 1	-5	708	648	750	360	2466	0.20185	85	86	87	88	84	89	83	0.0766746	0.0488654	0.06277
9146	2014-07-15	17.949	-65.9875	SW	60	78	0.892038	0.974359	3	3	0.3375	1598.54	0.2889	3.4359	1.33806	1.75385	0.235714	0.0983607	0.553846	0.082924	0.854102	0.687179	6	0.595294	0.56035	85	84	4	4	4 to 4	2	4 to 4	2	708	1362	438	168	2676	0.219039	90	89	91	88	87	86	92	0.0807081	0.0469445	0.0638263
9147	2014-07-14	17.9582	-66.0038	SW	23	27	0.777841	1	28	24	0.304167	2097.9	0.2784	4.43204	1.16676	1.8	2.2	0.786885	0.499145	0.108828	0.82306	0.886408	6	0.878605	0.878646	9	9	1	1	1 to 1	0	1 to 1	-2	708	684	906	168	2466	0.20185	89	90	88	87	91	86	85	0.107967	0.0505929	0.0792797
9148	2014-07-15	18.0162	-65.8193	SW	34	36	0.810811	1	11	18	0.2625	1089	0.3172	4.2027	1.21622	1.8	0.864286	0.590164	0.430769	0.0564917	0.937768	0.840541	6	0.715563	0.684047	50	49	2	2	2 to 2	-3	2 to 2	-1	1794	1644	1452	198	5088	0.416469	94	95	96	93	97	92	98	0.138022	0.093758	0.11589
9152	2014-08-19	18.0982	-65.3285	E	67	75	0.756742	1	10	24	0.942308	8649.14	0.3165	2.83871	1.13511	1.8	0.785714	0.786885	1.54635	0.448672	0.935698	0.567742	6	0.850464	0.834106	16	14	1	1	1 to 1	2	1 to 1	6	1638	2574	210	444	4866	0.398297	-99999	-99999	-99999	-99999	-99999	-99999	-99999	NA	NA	NA
9153	2014-08-20	18.2123	-65.3955	E	72	72	0.666667	1	0	5	0.120833	0	0.3691	4.25	1	1.8	0	0.163934	0.198291	0	1.0912	0.85	6	0.542117	0.473323	93	97	4	4	4 to 4	-2	4 to 4	-2	1350	822	0	576	2748	0.224932	-99999	-99999	-99999	-99999	-99999	-99999	-99999	NA	NA	NA
9154	2014-05-29	17.867	-67.124	SW	72	87	0.9101	1	20	37	0.779167	1811.9	0.2827	3.33871	1.36515	1.8	1.57143	1.21311	1.27863	0.0939921	0.835772	0.667742	6	0.937533	0.94259	5	4	1	1	1 to 1	0	1 to 1	-1	4419	4186	3024	588	12217	1	59	58	60	57	56	61	62	0.00182532	0.00428922	0.00305727
9155	2014-05-29	17.872	-67.0763	SW	59	77	0.866667	0.967742	15	40	0.366667	1374.09	0.2748	2.8871	1.3	1.74194	1.17857	1.31148	0.601709	0.0712807	0.812417	0.577419	6	0.806766	0.800121	24	23	1	1	2 to 1	5	1 to 1	3	4599	4189	2760	564	12112	0.991405	60	59	61	58	62	63	57	0.00175236	0.00428228	0.00301732
9156	2014-05-28	17.876	-67.1168	SW	77	81	0.904762	1	0	2	0.1375	285.516	0.2952	3.64286	1.35714	1.8	0	0.0655738	0.225641	0.0148111	0.872727	0.728571	6	0.537978	0.494501	96	95	4	4	4 to 4	-4	4 to 4	-3	5122	3123	3024	588	11857	0.970533	59	58	60	57	61	56	62	0.00198028	0.00468917	0.00333473
9157	2014-05-28	17.8962	-67.0072	SW	54	62	0.816358	0.938272	5	27	0.516667	2279.9	0.3061	3.43827	1.22454	1.68889	0.392857	0.885246	0.847863	0.118269	0.904952	0.687654	6	0.717054	0.689573	49	47	2	2	3 to 2	5	3 to 2	6	3448	5153	2220	648	11469	0.938774	64	63	62	61	60	65	59	0.0291683	0.0314125	0.0302904
9160	2014-05-29	17.9018	-67.0699	SW	49	55	0.844367	1	4	29	0.235417	2162.29	0.2997	3.63095	1.26655	1.8	0.314286	0.95082	0.386325	0.112168	0.886031	0.72619	6	0.684347	0.655483	60	60	3	3	3 to 3	-2	3 to 3	-1	4518	3186	3360	510	11574	0.947368	60	61	62	63	59	58	64	0.00207711	0.00539589	0.0037365
9161	2014-05-28	17.905	-67.034	SW	57	61	0.844805	0.946429	6	24	0.425	2988.27	0.3061	3.58929	1.26721	1.70357	0.471429	0.786885	0.697436	0.155016	0.904952	0.717857	6	0.712177	0.684157	51	48	2	2	2 to 2	1	2 to 2	4	4324	3615	3360	558	11857	0.970533	63	62	61	60	64	59	58	0.001906	0.00478238	0.00334419
9162	2014-05-30	17.9044	-66.9287	SW	42	42	0.816667	0.9375	6	39	0.120833	176.536	0.3064	4.21875	1.225	1.6875	0.471429	1.27869	0.198291	0.00915776	0.905839	0.84375	6	0.70318	0.67406	53	53	3	3	2 to 3	-2	2 to 3	-3	3537	3566	954	372	8429	0.68994	65	64	63	62	-99999	-99999	-99999	0.0627004	0.063689	0.0631947
9164	2014-05-30	17.9068	-66.9433	SW	43	43	0.770936	0.965517	3	23	0.110417	94.6665	0.3064	4.58621	1.1564	1.73793	0.235714	0.754098	0.181197	0.0049108	0.905839	0.917241	6	0.626026	0.588376	80	79	4	4	3 to 4	-5	3 to 4	-4	3837	3936	2502	648	10923	0.894082	65	64	63	62	61	-99999	-99999	0.056582	0.0578889	0.0572355
9165	2014-05-27	17.9065	-66.916	SW	40	42	0.683824	0.941176	10	42	0.172917	115.05	0.284	4.17647	1.02574	1.69412	0.785714	1.37705	0.283761	0.00596817	0.839616	0.835294	6	0.727357	0.708723	46	45	2	2	2 to 2	3	2 to 2	-1	3537	3566	954	372	8429	0.68994	65	64	63	-99999	-99999	-99999	-99999	0.0712435	0.0722537	0.0717486
9167	2014-06-19	17.918	-67.3118	SW	45	48	0.832512	1	7	42	0.489583	2432.06	0.2648	3.62069	1.24877	1.8	0.55	1.37705	0.803419	0.126162	0.782853	0.724138	6	0.787389	0.782088	28	27	2	2	2 to 2	2	1 to 2	-2	3376	1245	1032	564	6217	0.508881	56	-99999	-99999	-99999	-99999	-99999	-99999	6.09e-05	2.92e-05	4.5e-05
9170	2014-06-20	17.9217	-67.3207	SW	58	62	0.917496	0.894737	6	43	0.416667	1278.98	0.2648	3.5	1.37624	1.61053	0.471429	1.40984	0.683761	0.0663465	0.782853	0.7	6	0.754311	0.745353	36	32	2	2	2 to 2	3	2 to 2	-2	3286	1587	1284	402	6559	0.536875	-99999	-99999	-99999	-99999	-99999	-99999	-99999	NA	NA	NA
9173	2014-06-19	17.9235	-67.315	SW	62	63	0.7	1	0	4	0.1	183.862	0.2648	3	1.05	1.8	0	0.131148	0.164103	0.00953778	0.782853	0.6	6	0.482016	0.442953	98	98	4	4	4 to 4	0	4 to 4	0	3286	1587	1284	402	6559	0.536875	56	-99999	-99999	-99999	-99999	-99999	-99999	6.03e-05	2.89e-05	4.46e-05
9174	2014-05-27	17.9198	-66.9319	SW	41	43	0.833333	1	1	20	0.213636	281.686	0.3064	4.23077	1.25	1.8	0.0785714	0.655738	0.350583	0.0146124	0.905839	0.846154	6	0.626893	0.589339	79	78	4	4	3 to 4	-2	4 to 4	0	3333	2754	3084	378	9549	0.781616	65	64	63	62	-99999	-99999	-99999	0.0815878	0.0828243	0.0822061
9176	2014-05-30	17.9222	-66.9078	SW	41	42	0.844444	0.8	0	27	0.120833	142.26	0.2819	4.2	1.26667	1.44	0	0.885246	0.198291	0.0073797	0.833407	0.84	6	0.581162	0.547097	88	86	4	4	4 to 4	-2	4 to 4	-1	3459	3560	1014	102	8135	0.665875	65	64	63	-99999	-99999	-99999	-99999	0.115848	0.117307	0.116577
9177	2014-06-20	17.927	-67.3084	SW	62	64	0.823529	1	2	19	0.264583	1909.69	0.2648	4.08824	1.23529	1.8	0.157143	0.622951	0.434188	0.0990644	0.782853	0.817647	6	0.631954	0.609468	78	70	4	3	4 to 4	2	3 to 3	-1	3376	1245	1032	564	6217	0.508881	56	-99999	-99999	-99999	-99999	-99999	-99999	6.38e-05	3.06e-05	4.72e-05
9178	2014-05-28	17.9304	-67.0884	SW	15	22	0.662626	0.977778	17	1	0.55	4746.48	0.2869	4.52222	0.993939	1.76	1.33571	0.0327869	0.902564	0.246222	0.848189	0.904444	6	0.746117	0.728546	39	38	2	2	2 to 2	2	2 to 2	-2	3776	3192	3739	558	11265	0.922076	60	61	59	58	62	63	57	0.0036012	0.00945718	0.00652919
9187	2014-06-13	17.9456	-66.6975	SW	37	42	0.806818	1	10	0	0.452083	3266.39	0.2423	4.09091	1.21023	1.8	0.785714	0	0.74188	0.169443	0.716334	0.818182	6	0.66304	0.651838	67	63	3	3	3 to 3	6	3 to 3	0	2674	2832	588	96	6190	0.506671	67	68	66	69	-99999	-99999	-99999	0.126437	0.0907246	0.108581
9188	2014-05-27	17.9484	-66.9032	SW	8	20	0.538095	0.952381	5	22	0.891667	3594.94	0.2819	4.47619	0.807143	1.71429	0.392857	0.721311	1.46325	0.186487	0.833407	0.895238	6	0.745067	0.729123	41	37	2	2	2 to 2	7	2 to 2	6	2685	2150	1284	102	6221	0.509208	65	64	66	63	-99999	-99999	-99999	1	1	1
9191	2014-06-19	17.9525	-67.2288	SW	21	24	0	1	0	40	0.120833	215.78	0.2595	5	0	1.8	0	1.31148	0.198291	0.0111935	0.767184	1	6	0.540493	0.509745	94	91	4	4	4 to 4	2	4 to 4	3	4504	1163	1968	414	8049	0.658836	56	57	55	58	59	53	52	0.0161795	0.0113599	0.0137697
9195	2014-06-16	18.1013	-67.4213	SW	50	52	0.931159	0.916667	5	29	0.266667	1371.47	0.2845	4.02083	1.39674	1.65	0.392857	0.95082	0.437607	0.0711447	0.841094	0.804167	6	0.695189	0.672824	57	54	3	3	3 to 3	-1	2 to 3	-5	3886	1341	1284	510	7021	0.574691	-99999	-99999	-99999	-99999	-99999	-99999	-99999	NA	NA	NA
9198	2014-05-20	17.9681	-66.7723	SW	9	12	0.419118	1	4	41	0.327083	1952.86	0.2424	4.76471	0.628676	1.8	0.314286	1.34426	0.536752	0.101304	0.71663	0.952941	6	0.6793	0.669861	62	56	3	3	3 to 3	7	3 to 3	2	2710	1394	828	96	5028	0.411558	66	67	65	68	-99999	-99999	-99999	0.49947	0.392833	0.446151
9199	2014-06-16	18.0848	-67.4179	SW	36	39	0.561497	0.941176	4	12	0.394	3086.96	0.2845	4.26471	0.842246	1.69412	0.314286	0.393443	0.646564	0.160135	0.841094	0.852941	6	0.61025	0.578495	83	81	4	4	4 to 4	2	4 to 4	2	4246	1293	1284	510	7333	0.600229	-99999	-99999	-99999	-99999	-99999	-99999	-99999	NA	NA	NA
9200	2014-06-20	17.9868	-67.3314	SW	28	34	0.778151	0.885714	8	38	0.30625	2576.92	0.2743	4.02857	1.16723	1.59429	0.628571	1.2459	0.502564	0.133677	0.810939	0.805714	6	0.731778	0.717016	44	42	2	2	2 to 2	1	2 to 2	-3	3706	984	510	366	5566	0.455595	-99999	-99999	-99999	-99999	-99999	-99999	-99999	NA	NA	NA
9201	2014-06-20	17.9937	-67.2341	SW	10	28	0.863248	0.888889	17	3	0.6125	1390.74	0.296	4.11111	1.29487	1.6	1.33571	0.0983607	1.00513	0.0721441	0.875092	0.822222	6	0.75458	0.734771	35	34	2	2	2 to 2	2	2 to 2	0	4404	1463	918	390	7175	0.587296	55	56	53	57	52	58	51	0.0224993	0.0141491	0.0183242
9204	2014-06-16	18.0703	-67.2687	SW	12	15	0.755793	1	2	19	0.245833	2225.03	0.306	4.33824	1.13369	1.8	0.157143	0.622951	0.403419	0.115423	0.904656	0.867647	6	0.63788	0.601681	74	74	3	3	3 to 3	-2	3 to 3	-3	4886	1013	510	498	6907	0.56536	53	52	51	54	50	55	49	0.0146967	0.00786818	0.0112824
9207	2014-06-16	18.119	-67.2588	SW	11	12	0	1	0	39	0.1	61.0679	0.3189	4.33333	0	1.8	0	1.27869	0.164103	0.00316788	0.942794	0.866667	6	0.537017	0.485168	97	96	4	4	4 to 4	0	4 to 4	1	4886	1061	270	498	6715	0.549644	51	54	50	49	52	53	48	0.0766384	0.0679032	0.0722708
9208	2014-06-17	18.1323	-67.2818	SW	20	29	0.769231	1	0	39	0.18	4337.29	0.2836	4.46154	1.15385	1.8	0	1.27869	0.295385	0.224996	0.838433	0.892308	6	0.688733	0.665968	59	57	3	3	3 to 3	-6	2 to 3	-10	4706	648	270	498	6122	0.501105	51	49	50	54	52	48	53	0.0669757	0.0595748	0.0632752
9210	2014-06-17	18.1493	-67.2599	SW	23	24	0.618182	1	0	12	0.183333	29.4311	0.2836	4.31818	0.927273	1.8	0	0.393443	0.300855	0.00152673	0.838433	0.863636	6	0.544426	0.505707	92	93	4	4	4 to 4	1	4 to 4	-2	4742	1061	270	414	6487	0.530981	49	50	48	51	54	52	53	0.0866376	0.0773179	0.0819778
9212	2014-06-17	18.1665	-67.2607	SW	27	30	0.844758	1	4	15	0.314583	4540.87	0.2836	3.15625	1.26714	1.8	0.314286	0.491803	0.516239	0.235556	0.838433	0.63125	6	0.647416	0.620084	71	69	3	3	4 to 3	8	3 to 3	4	4922	1433	270	414	7039	0.576164	49	48	50	54	51	47	46	0.102475	0.0805325	0.091504
9213	2014-06-17	18.1834	-67.2289	SW	23	25	0.802439	1	4	7	0.241667	3471.76	0.2726	4.10976	1.20366	1.8	0.314286	0.229508	0.396581	0.180097	0.805913	0.821951	6	0.611011	0.583491	82	80	4	4	4 to 4	0	4 to 4	-1	3742	1283	738	186	5949	0.486944	48	49	47	46	50	54	45	0.25301	0.194812	0.223911
9216	2014-08-19	18.2342	-65.4102	E	56	58	0.709957	0.954545	2	36	0.386667	2185.24	0.3691	4.13636	1.06494	1.71818	0.157143	1.18033	0.63453	0.113359	1.0912	0.827273	6	0.720951	0.671929	48	55	2	3	2 to 2	-5	3 to 3	0	1506	324	0	396	2226	0.182205	-99999	-99999	-99999	-99999	-99999	-99999	-99999	NA	NA	NA
9217	2014-08-19	18.2763	-65.2289	E	70	72	0.838235	1	4	28	0.5375	11632.6	0.3274	2.52941	1.25735	1.8	0.314286	0.918033	0.882051	0.603436	0.967923	0.505882	6	0.770029	0.740976	32	33	2	2	2 to 2	0	2 to 2	2	3314	3360	282	180	7136	0.584104	-99999	-99999	-99999	-99999	-99999	-99999	-99999	NA	NA	NA
9219	2014-08-19	18.2985	-65.3276	E	10	17	0.827053	0.956522	9	26	1.04167	5053.58	0.4059	2.88043	1.24058	1.72174	0.707143	0.852459	1.7094	0.262153	1.2	0.576087	6	0.878443	0.833998	10	15	1	1	1 to 1	0	1 to 1	6	3452	3678	282	204	7616	0.623394	-99999	-99999	-99999	-99999	-99999	-99999	-99999	NA	NA	NA
9221	2014-08-18	18.3002	-65.32	E	75	75	0	1	0	8	0.1	0	0.3068	4	0	1.8	0	0.262295	0.164103	0	0.907021	0.8	6	0.417831	0.357025	101	100	4	4	4 to 4	-1	4 to 4	0	3452	3678	282	204	7616	0.623394	-99999	-99999	-99999	-99999	-99999	-99999	-99999	NA	NA	NA
9224	2014-08-19	18.3066	-65.2301	E	39	40	0.825758	1	3	41	0.816667	2716.93	0.2652	3.37879	1.23864	1.8	0.235714	1.34426	1.34017	0.14094	0.784035	0.675758	6	0.803017	0.799305	25	24	1	1	2 to 1	3	1 to 1	-1	3824	3789	282	108	8003	0.655071	-99999	-99999	-99999	-99999	-99999	-99999	-99999	NA	NA	NA
9228	2014-08-20	18.3148	-65.3518	E	54	55	0.838235	1	1	0	0.45	875.943	0.4059	4.14706	1.25735	1.8	0.0785714	0	0.738462	0.0454393	1.2	0.829412	6	0.631964	0.560269	77	85	3	4	3 to 3	-7	4 to 4	-1	2352	1924	282	300	4858	0.397643	-99999	-99999	-99999	-99999	-99999	-99999	-99999	NA	NA	NA
9231	2014-08-20	18.3179	-65.3518	E	42	44	0	1	1	4	0.188462	0	0.4059	2.5	0	1.8	0.0785714	0.131148	0.30927	0	1.2	0.5	6	0.426921	0.332557	100	102	4	4	4 to 4	1	4 to 4	1	2352	1968	282	300	4902	0.401244	-99999	-99999	-99999	-99999	-99999	-99999	-99999	NA	NA	NA
9233	2014-08-18	18.323	-65.3313	E	12	15	0.688515	0.964706	10	45	0.9125	6701.77	0.4059	4.15294	1.03277	1.73647	0.785714	1.47541	1.49744	0.347653	1.2	0.830588	6	0.946054	0.909084	3	6	1	1	1 to 1	-1	1 to 1	0	2510	3054	282	108	5954	0.487354	-99999	-99999	-99999	-99999	-99999	-99999	-99999	NA	NA	NA
9235	2014-08-18	18.3275	-65.3303	E	2	2	0.826441	0.912281	5	22	0.110417	335.59	0.4059	3.52632	1.23966	1.64211	0.392857	0.721311	0.181197	0.0174086	1.2	0.705263	6	0.647958	0.578031	70	82	3	4	3 to 3	-4	4 to 4	-1	2510	3054	282	108	5954	0.487354	-99999	-99999	-99999	-99999	-99999	-99999	-99999	NA	NA	NA
9236	2014-08-18	18.3503	-65.3204	E	73	77	0.77098	0.980392	5	30	0.933333	1017.95	0.313	2.90196	1.15647	1.76471	0.392857	0.983607	1.53162	0.052806	0.925351	0.580392	6	0.784778	0.762378	29	30	2	2	2 to 2	7	2 to 2	8	2510	3762	282	108	6662	0.545306	-99999	-99999	-99999	-99999	-99999	-99999	-99999	NA	NA	NA
9237	2014-08-20	18.3537	-65.3576	E	46	53	0.762447	0.947368	4	8	0.234615	9400.95	0.3124	3.97368	1.14367	1.70526	0.314286	0.262295	0.38501	0.487672	0.923577	0.794737	6	0.63911	0.600815	72	75	3	3	3 to 3	-1	3 to 3	-3	2024	2351	282	348	5005	0.409675	-99999	-99999	-99999	-99999	-99999	-99999	-99999	NA	NA	NA
9239	2014-06-16	18.1535	-67.3213	SW	34	35	0.828571	0.952381	2	42	0.120833	20.2858	0.2801	4.19048	1.24286	1.71429	0.157143	1.37705	0.198291	0.00105232	0.828086	0.838095	6	0.675264	0.652231	64	62	3	3	3 to 3	-4	3 to 3	-5	4742	660	270	390	6062	0.496194	49	51	-99999	-99999	-99999	-99999	-99999	0.000671924	0.000312014	0.000491969
9241	2014-09-07	18.5191	-67.099	N	42	51	0.757246	1	5	17	0.3375	722.813	0.297	4.35417	1.13587	1.8	0.392857	0.557377	0.553846	0.0374957	0.878049	0.870833	6	0.661398	0.630938	68	68	3	3	3 to 3	0	3 to 3	-2	468	3242	0	192	3902	0.319391	24	23	25	22	26	27	21	0.182667	0.136282	0.159474
9247	2014-09-07	18.4884	-66.9275	N	16	18	0.666667	1	1	41	0.23125	0	0.3312	4	1	1.8	0.0785714	1.34426	0.379487	0	0.979157	0.8	6	0.677879	0.637313	63	65	3	3	3 to 3	-2	3 to 3	2	0	2138	120	48	2306	0.188753	18	19	20	17	16	21	15	0.175287	0.0450303	0.110158
9248	2014-09-07	18.4845	-66.902	N	13	16	0	0.666667	0	7	0.247917	7.6573	0.3312	4	0	1.2	0	0.229508	0.406838	0.000397221	0.979157	0.8	6	0.384103	0.311057	103	103	4	4	4 to 4	0	4 to 4	-1	0	2138	120	48	2306	0.188753	18	17	16	19	15	20	13	0.745277	0.249934	0.497605
9249	2014-07-27	18.392	-67.4823	SW	38	48	0.815459	1	6	30	0.758333	2708.57	0.2783	3.98913	1.22319	1.8	0.471429	0.983607	1.24444	0.140506	0.822764	0.797826	6	0.794971	0.7858	26	25	1	1	1 to 1	-1	1 to 1	-1	0	2512	0	0	2512	0.205615	-99999	-99999	-99999	-99999	-99999	-99999	-99999	NA	NA	NA
9253	2014-07-27	18.387	-67.4733	SW	53	57	0.856164	1	15	25	0.739583	3139.94	0.2783	3.78767	1.28425	1.8	1.17857	0.819672	1.21368	0.162884	0.822764	0.757534	6	0.853988	0.851342	15	12	1	1	1 to 1	0	1 to 1	0	0	4884	0	0	4884	0.399771	-99999	-99999	-99999	-99999	-99999	-99999	-99999	NA	NA	NA
9256	2014-07-27	18.3816	-67.4871	SW	34	43	0.859322	1	6	39	0.6375	4413.16	0.2783	3.83333	1.28898	1.8	0.471429	1.27869	1.04615	0.228931	0.822764	0.766667	6	0.818325	0.811736	21	20	1	1	1 to 1	-1	1 to 1	-5	0	2542	0	0	2542	0.208071	-99999	-99999	-99999	-99999	-99999	-99999	-99999	NA	NA	NA
9257	2014-07-27	18.3785	-67.4843	SW	55	62	0.771989	0.964706	17	48	0.870833	2266.79	0.2783	3.45294	1.15798	1.73647	1.33571	1.57377	1.42906	0.117589	0.822764	0.690588	6	0.941581	0.94862	4	2	1	1	1 to 1	2	1 to 1	2	0	2542	0	0	2542	0.208071	-99999	-99999	-99999	-99999	-99999	-99999	-99999	NA	NA	NA
9260	2014-06-10	18.3513	-67.2669	N	4	8	0.637681	0.916667	16	10	0.572917	6588.31	0.2804	4.375	0.956522	1.65	1.25714	0.327869	0.940171	0.341767	0.828973	0.875	6	0.762431	0.748931	34	31	2	2	2 to 2	1	2 to 2	0	1524	2882	1392	24	5822	0.476549	38	39	40	37	41	36	42	0.0189482	0.00503106	0.0119896
9262	2014-09-08	18.4945	-66.3992	N	36	42	0.898551	0.958333	9	37	0.254167	754.73	0.2831	3.6875	1.34783	1.725	0.707143	1.21311	0.417094	0.0391514	0.836955	0.7375	6	0.746109	0.729862	40	36	2	2	2 to 2	-2	2 to 2	-4	378	2817	1462	282	4939	0.404273	2	1	0	6	5	4	3	0.296058	0.11126	0.203659
9267	2014-09-08	18.4841	-66.3322	N	27	34	0.758176	0.988095	15	19	0.347917	669.027	0.296	4.1369	1.13726	1.77857	1.17857	0.622951	0.57094	0.0347056	0.875092	0.827381	6	0.746288	0.725562	38	40	2	2	2 to 2	2	2 to 2	-3	354	996	508	120	1978	0.161906	1	0	6	5	4	2	3	0.125284	0.0419481	0.0836161
9269	2014-08-26	18.371	-65.5595	E	24	28	0.813853	1	2	4	0.227083	58.8186	0.3425	3.77273	1.22078	1.8	0.157143	0.131148	0.37265	0.0030512	1.01256	0.754545	6	0.579132	0.523707	89	89	4	4	4 to 4	-1	4 to 4	1	1770	686	264	84	2804	0.229516	107	108	106	109	105	110	-99999	0.0224652	0.0443958	0.0334305
9270	2014-08-26	18.3638	-65.5389	E	25	27	0.8	1	3	23	0.3	1170.91	0.3188	4.1	1.2	1.8	0.235714	0.754098	0.492308	0.0607404	0.942498	0.82	6	0.669793	0.632658	66	66	3	3	3 to 3	-4	3 to 3	-1	1650	686	264	84	2684	0.219694	107	108	106	105	109	-99999	-99999	0.0177574	0.0364579	0.0271077
9274	2014-08-26	18.3535	-65.5674	E	49	56	0.843922	1	24	25	0.933333	244.433	0.3425	3.60784	1.26588	1.8	1.88571	0.819672	1.53162	0.0126799	1.01256	0.721569	6	0.961314	0.948144	2	3	1	1	1 to 1	1	1 to 1	2	2046	770	282	84	3182	0.260457	107	108	106	105	109	110	-99999	0.0267348	0.0542533	0.0404941
9277	2014-08-28	18.2617	-65.6061	E	12	15	0.5	1	3	33	0.520833	732.667	0.263	4.875	0.75	1.8	0.235714	1.08197	0.854701	0.0380069	0.777531	0.975	6	0.691842	0.676605	58	52	3	2	3 to 3	5	3 to 2	4	1212	978	390	108	2688	0.220021	105	106	107	104	103	108	109	0.045647	0.0688328	0.0572399
9281	2014-08-28	18.3491	-67.2702	N	28	33	0.7885	0.95283	24	3	0.704167	2139.32	0.2804	4.12736	1.18275	1.71509	1.88571	0.0983607	1.15556	0.110977	0.828973	0.825472	6	0.828871	0.822716	19	19	1	1	1 to 1	3	1 to 1	0	1524	4520	1326	24	7394	0.605222	38	39	40	41	37	42	36	0.0173124	0.00462502	0.0109687
9283	2014-06-10	18.3459	-67.2698	N	35	41	0.877784	0.961165	19	23	0.277083	1160.49	0.2804	3.69417	1.31668	1.7301	1.49286	0.754098	0.454701	0.0602002	0.828973	0.738835	6	0.78357	0.772406	30	29	2	2	2 to 2	1	2 to 2	0	1524	4520	1326	24	7394	0.605222	38	39	40	41	37	42	36	0.0174499	0.00470293	0.0110764
9284	2014-08-28	18.3454	-67.2618	N	5	7	0.450292	1	4	0	0.325	649.944	0.2804	4.78947	0.675439	1.8	0.314286	0	0.533333	0.0337157	0.828973	0.957895	6	0.546389	0.509003	91	92	4	4	4 to 4	3	4 to 4	1	1524	2426	1392	24	5366	0.439224	39	38	40	41	42	37	36	0.0249438	0.00695729	0.0159506
9285	2014-09-06	18.3145	-67.2469	N	40	59	0.880261	0.981132	6	4	0.335417	715.563	0.2682	3.66038	1.32039	1.76604	0.471429	0.131148	0.550427	0.0371197	0.792905	0.732075	6	0.616274	0.590869	81	77	4	3	4 to 4	2	4 to 3	3	1524	2306	1572	216	5618	0.459851	42	41	43	40	39	38	44	0.0857671	0.018969	0.052368
9288	2014-09-06	18.2928	-67.2415	N	39	46	0.88914	0.980769	12	5	0.54375	671.405	0.2832	3.19231	1.33371	1.76538	0.942857	0.163934	0.892308	0.034829	0.837251	0.638462	6	0.70202	0.680864	54	51	3	2	3 to 3	10	3 to 2	9	1524	3974	1698	216	7412	0.606696	43	42	41	40	44	39	45	0.170145	0.108535	0.13934
9289	2014-07-20	18.1041	-67.936	SW	23	36	0.774194	0.967742	8	15	0.97	30843.5	0.2752	3.29032	1.16129	1.74194	0.628571	0.491803	1.59179	1.6	0.813599	0.658065	6	0.922792	0.928834	6	5	1	1	1 to 1	-2	1 to 1	-3	0	0	0	0	630	0.0515675	-99999	-99999	-99999	-99999	-99999	-99999	-99999	NA	NA	NA
9290	2014-07-30	18.1009	-67.9422	SW	52	58	0.830049	0.965517	6	18	0.7	3397.93	0.2752	4.10345	1.24507	1.73793	0.471429	0.590164	1.14872	0.176267	0.813599	0.82069	6	0.743993	0.730268	42	35	2	2	2 to 2	0	2 to 2	-2	0	0	0	0	630	0.0515675	-99999	-99999	-99999	-99999	-99999	-99999	-99999	NA	NA	NA
9292	2014-07-30	18.0888	-67.9446	SW	28	33	0.835165	0.928571	11	31	0.679167	2948.51	0.2752	4.03571	1.25275	1.67143	0.864286	1.01639	1.11453	0.152953	0.813599	0.807143	6	0.817205	0.811574	23	21	1	1	1 to 1	0	1 to 1	-3	0	0	0	0	630	0.0515675	-99999	-99999	-99999	-99999	-99999	-99999	-99999	NA	NA	NA
9293	2014-08-01	18.0792	-67.9395	SW	9	20	0.911111	1	5	22	0.827083	3598.39	0.301	3.75	1.36667	1.8	0.392857	0.721311	1.35726	0.186666	0.889874	0.75	6	0.792939	0.775627	27	28	2	2	1 to 2	-3	2 to 2	0	0	240	0	0	240	0.0196448	-99999	-99999	-99999	-99999	-99999	-99999	-99999	NA	NA	NA
9298	2014-07-31	18.0679	-67.8526	SW	40	49	0.75	1	5	59	0.3625	1129.67	0.3618	3.625	1.125	1.8	0.392857	1.93443	0.594872	0.0586012	1.06962	0.725	6	0.817981	0.782232	22	26	1	1	1 to 1	-5	2 to 1	1	0	0	0	0	144	0.0117869	-99999	-99999	-99999	-99999	-99999	-99999	-99999	NA	NA	NA
9299	2014-07-31	18.0588	-67.9141	SW	29	30	0.714286	1	1	10	0.314583	2646.55	0.301	3.28571	1.07143	1.8	0.0785714	0.327869	0.516239	0.137289	0.889874	0.657143	6	0.58195	0.541311	87	87	4	4	4 to 4	3	4 to 4	2	0	144	0	0	144	0.0117869	-99999	-99999	-99999	-99999	-99999	-99999	-99999	NA	NA	NA
9302	2014-07-31	18.0544	-67.8645	SW	42	50	0.933333	1	4	22	0.749167	14766	0.3618	3.71875	1.4	1.8	0.314286	0.721311	1.2294	0.765983	1.06962	0.74375	6	0.85452	0.822811	14	18	1	1	1 to 1	-6	1 to 1	-7	0	144	0	0	144	0.0117869	-99999	-99999	-99999	-99999	-99999	-99999	-99999	NA	NA	NA
9303	2014-07-30	18.052	-67.9075	SW	51	56	0.911111	0.9	5	6	0.3875	1914.53	0.301	4	1.36667	1.62	0.392857	0.196721	0.635897	0.0993158	0.889874	0.8	6	0.637498	0.603	75	72	3	3	3 to 3	1	3 to 3	2	0	144	0	0	144	0.0117869	-99999	-99999	-99999	-99999	-99999	-99999	-99999	NA	NA	NA
9304	2014-07-31	18.05	-67.8882	SW	40	44	0.819048	1	8	5	0.697917	3577.02	0.3049	4.04762	1.22857	1.8	0.628571	0.163934	1.1453	0.185557	0.901404	0.809524	6	0.729015	0.703275	45	46	2	2	2 to 2	1	2 to 2	0	0	450	0	0	450	0.0368339	-99999	-99999	-99999	-99999	-99999	-99999	-99999	NA	NA	NA
9305	2014-08-29	18.2013	-65.5095	E	52	53	0.588235	1	6	30	0.304167	605.461	0.3837	3.85294	0.882353	1.8	0.471429	0.983607	0.499145	0.0314081	1.13437	0.770588	6	0.698213	0.641585	55	64	3	3	3 to 3	2	3 to 3	4	1008	216	0	12	1236	0.10117	105	-99999	-99999	-99999	-99999	-99999	-99999	0.00205801	0.00149299	0.0017755
9306	2014-08-29	18.1906	-65.5145	E	24	24	0.724638	0.869565	18	18	0.345833	1576.42	0.3837	4.26087	1.08696	1.56522	1.41429	0.590164	0.567521	0.0817764	1.13437	0.852174	6	0.774649	0.726472	31	39	2	2	2 to 2	-4	2 to 2	2	1026	228	0	156	1410	0.115413	105	-99999	-99999	-99999	-99999	-99999	-99999	0.00201856	0.00146437	0.00174147
9307	2014-08-25	18.1845	-65.5028	E	28	36	0.82449	1	11	30	0.258333	98.7017	0.3837	3.88	1.23673	1.8	0.864286	0.983607	0.423932	0.00512013	1.13437	0.776	6	0.767382	0.718401	33	41	2	2	1 to 2	-7	2 to 2	-1	1026	228	0	156	1410	0.115413	-99999	-99999	-99999	-99999	-99999	-99999	-99999	NA	NA	NA
9308	2014-08-29	18.1799	-65.5246	E	33	33	0.768116	0.916667	6	25	0.35	1590.94	0.3837	4.04167	1.15217	1.65	0.471429	0.819672	0.574359	0.0825296	1.13437	0.808333	6	0.710956	0.655737	52	59	2	3	2 to 2	-8	3 to 3	2	1386	708	84	204	2382	0.194974	105	104	-99999	-99999	-99999	-99999	-99999	0.00341909	0.00304853	0.00323381
9309	2014-08-29	18.176	-65.5317	E	37	42	0.894737	0.9	12	15	0.2875	2878.78	0.3837	3.8	1.34211	1.62	0.942857	0.491803	0.471795	0.149336	1.13437	0.76	6	0.734262	0.68162	43	50	2	2	2 to 2	-9	2 to 2	1	1302	624	0	204	2130	0.174347	105	104	-99999	-99999	-99999	-99999	-99999	0.00351214	0.00314156	0.00332685
9310	2014-08-25	18.1741	-65.4511	E	40	46	0.883856	1	14	40	0.50625	139.281	0.3487	3.61905	1.32578	1.8	1.1	1.31148	0.830769	0.00722516	1.03089	0.72381	6	0.863613	0.837478	12	13	1	1	1 to 1	-1	1 to 1	1	1674	1842	480	384	4380	0.358517	-99999	-99999	-99999	-99999	-99999	-99999	-99999	NA	NA	NA
9311	2014-08-25	18.1739	-65.4647	E	23	25	0.676346	1	24	23	0.345833	2633.08	0.3274	4.18966	1.01452	1.8	1.88571	0.754098	0.567521	0.136591	0.967923	0.837931	6	0.846016	0.825364	17	17	1	1	1 to 1	-3	1 to 1	-1	1674	1842	480	384	4380	0.358517	-99999	-99999	-99999	-99999	-99999	-99999	-99999	NA	NA	NA
9316	2014-09-19	18.1526	-65.2948	E	33	40	0.863636	1	0	26	0.241667	754.283	0.3327	3.83333	1.29545	1.8	0	0.852459	0.396581	0.0391283	0.983592	0.766667	6	0.651578	0.607581	69	71	3	3	3 to 3	-2	3 to 3	-1	1614	2271	210	384	4479	0.36662	-99999	-99999	-99999	-99999	-99999	-99999	-99999	NA	NA	NA
9317	2014-09-19	18.1482	-65.2977	E	17	21	0	1	0	6	0.175	1951.17	0.3327	5	0	1.8	0	0.196721	0.287179	0.101216	0.983592	1	6	0.464071	0.399343	99	99	4	4	4 to 4	0	4 to 4	0	1614	2088	210	384	4296	0.351641	-99999	-99999	-99999	-99999	-99999	-99999	-99999	NA	NA	NA
9326	2014-08-27	18.0929	-65.707	E	47	51	0.841026	1	18	35	0.625	228.396	0.2834	3.30303	1.26154	1.8	1.41429	1.14754	1.02564	0.011848	0.837842	0.660606	6	0.86673	0.863715	11	10	1	1	1 to 1	5	1 to 1	3	1944	2658	534	558	5694	0.466072	99	100	98	101	102	103	97	0.0860178	0.0959055	0.0909616
9328	2014-08-27	18.0849	-65.7133	E	80	84	0.873016	0.972222	24	23	0.416667	1048.96	0.3039	2.875	1.30952	1.75	1.88571	0.754098	0.683761	0.0544146	0.898448	0.575	6	0.84035	0.827268	18	16	1	1	1 to 1	3	1 to 1	6	1944	2658	534	558	5694	0.466072	99	98	100	101	97	102	96	0.117776	0.110479	0.114127
9329	2014-09-08	18.4796	-66.2097	N	7	8	0.742105	0.95	3	28	0.13125	221.269	0.3218	4.25	1.11316	1.71	0.235714	0.918033	0.215385	0.0114783	0.951367	0.85	6	0.637902	0.596194	73	76	3	3	3 to 3	1	3 to 3	1	1144	4590	1116	602	7452	0.60997	120	119	3	118	4	5	6	0.480929	0.175162	0.328045
9331	2014-08-06	17.9955	-67.3427	SW	48	51	0.91133	0.931034	27	25	0.275	1418.04	0.2741	3.67241	1.367	1.67586	2.12143	0.819672	0.451282	0.0735604	0.810347	0.734483	6	0.855505	0.854492	13	11	1	1	1 to 1	0	1 to 1	-1	3706	1158	780	366	6010	0.491937	-99999	-99999	-99999	-99999	-99999	-99999	-99999	NA	NA	NA
9332	2014-08-06	17.9587	-67.3128	SW	57	58	0	1	2	30	0.141667	1729.05	0.2743	5	0	1.8	0.157143	0.983607	0.232479	0.0896938	0.810939	1	6	0.538976	0.502898	95	94	4	4	4 to 4	0	4 to 4	2	3538	984	780	366	5668	0.463944	56	-99999	-99999	-99999	-99999	-99999	-99999	6.41e-05	3.07e-05	4.74e-05
9335	2014-08-06	17.9493	-67.327	SW	52	54	0.912605	1	19	10	0.23125	860.805	0.2648	3.21429	1.36891	1.8	1.49286	0.327869	0.379487	0.044654	0.782853	0.642857	6	0.726531	0.714502	47	43	2	2	3 to 2	8	2 to 2	2	3556	1317	1284	564	6721	0.550135	-99999	-99999	-99999	-99999	-99999	-99999	-99999	NA	NA	NA
9338	2014-12-02	18.0783	-65.5422	E	13	22	0.773333	1	6	27	0.535417	319.23	0.3384	4.18	1.16	1.8	0.471429	0.885246	0.878632	0.01656	1.00044	0.836	6	0.748714	0.713468	37	44	2	2	2 to 2	-4	2 to 2	-2	2346	2412	480	720	5958	0.487681	-99999	-99999	-99999	-99999	-99999	-99999	-99999	NA	NA	NA
9339	2014-12-03	18.0793	-65.477	E	36	40	0.820565	1	1	12	0.204167	2127.61	0.319	4.03125	1.23085	1.8	0.0785714	0.393443	0.335043	0.110369	0.943089	0.80625	6	0.605235	0.560892	84	83	4	4	4 to 4	-3	4 to 4	-1	2058	2358	480	924	5820	0.476385	-99999	-99999	-99999	-99999	-99999	-99999	-99999	NA	NA	NA
9341	2014-12-02	18.0866	-65.5779	E	57	64	0.856216	0.973333	14	32	0.95	3727.46	0.3384	3.24667	1.28432	1.752	1.1	1.04918	1.55897	0.193361	1.00044	0.649333	6	0.912228	0.895061	7	8	1	1	1 to 1	0	1 to 1	0	2442	2262	480	720	5904	0.483261	-99999	-99999	-99999	-99999	-99999	-99999	-99999	NA	NA	NA
9343	2014-12-01	18.0889	-65.3612	E	74	74	0.833333	1	0	3	0.2	342.052	0.3351	4.16667	1.25	1.8	0	0.0983607	0.328205	0.0177439	0.990687	0.833333	6	0.564945	0.510533	90	90	4	4	4 to 4	-1	4 to 4	-2	1638	2586	210	924	5358	0.438569	-99999	-99999	-99999	-99999	-99999	-99999	-99999	NA	NA	NA
9345	2014-12-02	18.0925	-65.4546	E	3	5	0.638095	1	1	36	0.235417	92.0551	0.3221	4.73333	0.957143	1.8	0.0785714	1.18033	0.386325	0.00477534	0.952254	0.946667	6	0.669868	0.63159	65	67	3	3	3 to 3	-6	3 to 3	-3	1674	2250	480	780	5184	0.424327	-99999	-99999	-99999	-99999	-99999	-99999	-99999	NA	NA	NA
9351	2014-12-01	18.1054	-65.3977	E	23	28	0.795322	0.894737	0	14	0.13125	3670.26	0.3376	4.10526	1.19298	1.61053	0	0.459016	0.215385	0.190394	0.998078	0.821053	6	0.582908	0.529611	86	88	4	4	4 to 4	-2	4 to 4	-1	1134	2058	210	780	4182	0.34231	-99999	-99999	-99999	-99999	-99999	-99999	-99999	NA	NA	NA
9353	2014-12-01	18.1091	-65.4005	E	9	12	0.866667	1	2	34	0.19375	559.999	0.3376	4.16667	1.3	1.8	0.157143	1.11475	0.317949	0.0290498	0.998078	0.833333	6	0.695813	0.654998	56	61	3	3	2 to 3	-6	3 to 3	-7	1650	1674	480	492	4296	0.351641	-99999	-99999	-99999	-99999	-99999	-99999	-99999	NA	NA	NA
9359	2014-11-29	18.362	-65.5124	E	80	82	0	1	1	0	0.141667	13.6924	0.3188	4	0	1.8	0.0785714	0	0.232479	0.000710288	0.942498	0.8	6	0.409423	0.343501	102	101	4	4	4 to 4	0	4 to 4	0	1458	686	264	204	2612	0.2138	107	-99999	-99999	-99999	-99999	-99999	-99999	0.0094294	0.0261147	0.017772
9134	2014-07-14	17.8779	-66.1584	SW	87	92	0.834677	1	12	41	0.925	2321.24	0.2885	3.09375	1.23473	1.28061	0.502702	0.943018	0.632479	0.105745	1.171	1.13771	7	0.897099	0.904253	14	11	1	1	1 to 1	-2	1 to 1	-2	0	1080	0	768	1848	0.151265	83	84	82	81	80	85	86	0.0202425	0.026738	0.0234903
9135	2014-07-17	17.8774	-66.124	SW	79	89	0.886243	1	2	61	1.4625	1532.35	0.317	3.55357	1.31101	1.28061	0.0837837	1.40303	1	0.0698066	1.28668	1.30681	7	0.991025	1	2	1	1	1	1 to 1	-1	1 to 1	0	0	1013	0	480	1493	0.122207	83	84	85	86	87	88	82	0.0250103	0.0280347	0.0265225
9142	2014-07-14	17.9266	-66.0893	SW	33	41	0.818182	1	2	21	0.254167	835.338	0.3025	3.86364	1.21033	1.28061	0.0837837	0.483009	0.173789	0.0380542	1.22783	1.42083	7	0.757598	0.726626	75	76	3	3	4 to 3	3	3 to 3	0	708	938	750	360	2756	0.225587	85	86	87	84	88	83	89	0.0577195	0.0382044	0.047962
9144	2014-07-15	17.9423	-66.0244	SW	7	10	0.848485	1	2	21	0.502083	2817.54	0.2784	3.5	1.25516	1.28061	0.0837837	0.483009	0.343305	0.128354	1.13001	1.2871	7	0.766955	0.753104	73	65	3	3	3 to 3	-8	3 to 3	-3	708	1032	906	360	3006	0.246051	88	87	89	86	90	85	91	0.0752992	0.0378255	0.0565624
9145	2014-07-17	17.9445	-66.0819	SW	19	22	0.728509	0.96875	21	19	0.354167	5630.67	0.2905	4.39583	1.07768	1.24059	0.879728	0.437008	0.242165	0.256508	1.17912	1.61654	7	0.88703	0.89081	16	14	1	1	1 to 1	3	1 to 1	3	708	648	750	360	2466	0.20185	85	86	87	88	84	89	83	0.0766746	0.0488654	0.06277
9146	2014-07-15	17.949	-65.9875	SW	60	78	0.892038	0.974359	3	3	0.3375	1598.54	0.2889	3.4359	1.31959	1.24777	0.125675	0.0690013	0.230769	0.0728223	1.17263	1.26353	7	0.704288	0.670663	90	87	4	4	4 to 4	-3	4 to 4	-1	708	1362	438	168	2676	0.219039	90	89	91	88	87	86	92	0.0807081	0.0469445	0.0638263
9147	2014-07-14	17.9582	-66.0038	SW	23	27	0.777841	1	28	24	0.304167	2097.9	0.2784	4.43204	1.15066	1.28061	1.17297	0.55201	0.207977	0.0955708	1.13001	1.62986	7	0.924194	0.943394	9	6	1	1	1 to 1	0	1 to 1	1	708	684	906	168	2466	0.20185	89	90	88	87	91	86	85	0.107967	0.0505929	0.0792797
9148	2014-07-15	18.0162	-65.8193	SW	34	36	0.810811	1	11	18	0.2625	1089	0.3172	4.2027	1.19943	1.28061	0.46081	0.414008	0.179487	0.0496099	1.2875	1.54552	7	0.821441	0.794645	44	47	2	2	2 to 2	3	2 to 2	1	1794	1644	1452	198	5088	0.416469	94	95	96	93	97	92	98	0.138022	0.093758	0.11589
9152	2014-08-19	18.0982	-65.3285	E	67	75	0.756742	1	10	24	0.942308	8649.14	0.3165	2.83871	1.11944	1.28061	0.418918	0.55201	0.644313	0.394015	1.28465	1.04392	7	0.862522	0.844801	23	26	1	1	1 to 1	-5	1 to 1	-6	1638	2574	210	444	4866	0.398297	-99999	-99999	-99999	-99999	-99999	-99999	-99999	NA	NA	NA
9153	2014-08-20	18.2123	-65.3955	E	72	72	0.666667	1	0	5	0.120833	0	0.3691	4.25	0.986196	1.28061	0	0.115002	0.0826211	0	1.49816	1.56291	7	0.707323	0.623906	89	96	4	4	4 to 4	2	4 to 4	-1	1350	822	0	576	2748	0.224932	-99999	-99999	-99999	-99999	-99999	-99999	-99999	NA	NA	NA
9154	2014-05-29	17.867	-67.124	SW	72	87	0.9101	1	20	37	0.779167	1811.9	0.2827	3.33871	1.34631	1.28061	0.837837	0.851016	0.532764	0.082542	1.14746	1.22779	7	0.935288	0.954116	6	5	1	1	1 to 1	-1	1 to 1	-2	4419	4186	3024	588	12217	1	59	58	60	57	56	61	62	0.00182532	0.00428922	0.00305727
9155	2014-05-29	17.872	-67.0763	SW	59	77	0.866667	0.967742	15	40	0.366667	1374.09	0.2748	2.8871	1.28205	1.2393	0.628377	0.920017	0.250712	0.0625974	1.1154	1.06171	7	0.839772	0.843491	34	28	2	2	2 to 2	-5	1 to 2	-2	4599	4189	2760	564	12112	0.991405	60	59	61	58	62	63	57	0.00175236	0.00428228	0.00301732
9156	2014-05-28	17.876	-67.1168	SW	77	81	0.904762	1	0	2	0.1375	285.516	0.2952	3.64286	1.33841	1.28061	0	0.0460009	0.0940171	0.0130068	1.1982	1.33964	7	0.679722	0.636972	93	94	4	4	4 to 4	-1	4 to 4	-2	5122	3123	3024	588	11857	0.970533	59	58	60	57	61	56	62	0.00198028	0.00468917	0.00333473
9157	2014-05-28	17.8962	-67.0072	SW	54	62	0.816358	0.938272	5	27	0.516667	2279.9	0.3061	3.43827	1.20763	1.20156	0.209459	0.621012	0.353276	0.103862	1.24244	1.2644	7	0.794134	0.768578	59	59	3	3	3 to 3	-5	3 to 3	-6	3448	5153	2220	648	11469	0.938774	64	63	62	61	60	65	59	0.0291683	0.0314125	0.0302904
9160	2014-05-29	17.9018	-67.0699	SW	49	55	0.844367	1	4	29	0.235417	2162.29	0.2997	3.63095	1.24907	1.28061	0.167567	0.667012	0.160969	0.0985042	1.21646	1.33526	7	0.790525	0.768235	61	60	3	3	3 to 3	-3	3 to 3	-1	4518	3186	3360	510	11574	0.947368	60	61	62	63	59	58	64	0.00207711	0.00539589	0.0037365
9161	2014-05-28	17.905	-67.034	SW	57	61	0.844805	0.946429	6	24	0.425	2988.27	0.3061	3.58929	1.24971	1.212	0.251351	0.55201	0.290598	0.136132	1.24244	1.31994	7	0.800604	0.776408	57	57	3	3	2 to 3	-5	2 to 3	-5	4324	3615	3360	558	11857	0.970533	63	62	61	60	64	59	58	0.001906	0.00478238	0.00334419
9162	2014-05-30	17.9044	-66.9287	SW	42	42	0.816667	0.9375	6	39	0.120833	176.536	0.3064	4.21875	1.20809	1.20057	0.251351	0.897017	0.0826211	0.00804217	1.24366	1.55142	7	0.824744	0.805434	42	42	2	2	2 to 2	9	2 to 2	8	3537	3566	954	372	8429	0.68994	65	64	63	62	-99999	-99999	-99999	0.0627004	0.063689	0.0631947
9164	2014-05-30	17.9068	-66.9433	SW	43	43	0.770936	0.965517	3	23	0.110417	94.6665	0.3064	4.58621	1.14044	1.23645	0.125675	0.52901	0.0754986	0.00431257	1.24366	1.68655	7	0.773389	0.743285	70	67	3	3	3 to 3	5	3 to 3	8	3837	3936	2502	648	10923	0.894082	65	64	63	62	61	-99999	-99999	0.056582	0.0578889	0.0572355
9165	2014-05-27	17.9065	-66.916	SW	40	42	0.683824	0.941176	10	42	0.172917	115.05	0.284	4.17647	1.01158	1.20528	0.418918	0.966018	0.118234	0.00524114	1.15274	1.53587	7	0.821045	0.815043	46	36	2	2	2 to 2	3	2 to 2	8	3537	3566	954	372	8429	0.68994	65	64	63	-99999	-99999	-99999	-99999	0.0712435	0.0722537	0.0717486
9167	2014-06-19	17.918	-67.3118	SW	45	48	0.832512	1	7	42	0.489583	2432.06	0.2648	3.62069	1.23153	1.28061	0.293243	0.966018	0.334758	0.110793	1.07481	1.33149	7	0.847847	0.859551	28	21	2	1	2 to 2	2	1 to 1	4	3376	1245	1032	564	6217	0.508881	56	-99999	-99999	-99999	-99999	-99999	-99999	6.09e-05	2.92e-05	4.5e-05
9170	2014-06-20	17.9217	-67.3207	SW	58	62	0.917496	0.894737	6	43	0.416667	1278.98	0.2648	3.5	1.35725	1.1458	0.251351	0.989018	0.2849	0.0582643	1.07481	1.2871	7	0.825477	0.83248	40	30	2	2	2 to 2	-1	2 to 2	0	3286	1587	1284	402	6559	0.536875	-99999	-99999	-99999	-99999	-99999	-99999	-99999	NA	NA	NA
9173	2014-06-19	17.9235	-67.315	SW	62	63	0.7	1	0	4	0.1	183.862	0.2648	3	1.03551	1.28061	0	0.0920017	0.0683761	0.00837589	1.07481	1.10323	7	0.596902	0.55586	99	98	4	4	4 to 4	-1	4 to 4	0	3286	1587	1284	402	6559	0.536875	56	-99999	-99999	-99999	-99999	-99999	-99999	6.03e-05	2.89e-05	4.46e-05
9174	2014-05-27	17.9198	-66.9319	SW	41	43	0.833333	1	1	20	0.213636	281.686	0.3064	4.23077	1.23274	1.28061	0.0418918	0.460009	0.146076	0.0128323	1.24366	1.55584	7	0.764693	0.732761	74	75	3	3	3 to 3	3	4 to 3	3	3333	2754	3084	378	9549	0.781616	65	64	63	62	-99999	-99999	-99999	0.0815878	0.0828243	0.0822061
9176	2014-05-30	17.9222	-66.9078	SW	41	42	0.844444	0.8	0	27	0.120833	142.26	0.2819	4.2	1.24918	1.02448	0	0.621012	0.0826211	0.00648071	1.14422	1.54453	7	0.726144	0.701514	84	81	4	4	4 to 4	2	4 to 4	4	3459	3560	1014	102	8135	0.665875	65	64	63	-99999	-99999	-99999	-99999	0.115848	0.117307	0.116577
9177	2014-06-20	17.927	-67.3084	SW	62	64	0.823529	1	2	19	0.264583	1909.69	0.2648	4.08824	1.21824	1.28061	0.0837837	0.437008	0.180912	0.0869965	1.07481	1.50342	7	0.750883	0.742206	78	68	4	3	4 to 4	2	3 to 3	1	3376	1245	1032	564	6217	0.508881	56	-99999	-99999	-99999	-99999	-99999	-99999	6.38e-05	3.06e-05	4.72e-05
9178	2014-05-28	17.9304	-67.0884	SW	15	22	0.662626	0.977778	17	1	0.55	4746.48	0.2869	4.52222	0.980219	1.25215	0.712161	0.0230004	0.376068	0.216228	1.16451	1.66302	7	0.817651	0.809111	49	40	2	2	2 to 2	-8	2 to 2	-4	3776	3192	3739	558	11265	0.922076	60	61	59	58	62	63	57	0.0036012	0.00945718	0.00652919
9187	2014-06-13	17.9456	-66.6975	SW	37	42	0.806818	1	10	0	0.452083	3266.39	0.2423	4.09091	1.19352	1.28061	0.418918	0	0.309117	0.148802	0.983481	1.50441	7	0.747436	0.752183	79	66	4	3	3 to 4	-6	3 to 3	-3	2674	2832	588	96	6190	0.506671	67	68	66	69	-99999	-99999	-99999	0.126437	0.0907246	0.108581
9188	2014-05-27	17.9484	-66.9032	SW	8	20	0.538095	0.952381	5	22	0.891667	3594.94	0.2819	4.47619	0.796001	1.21962	0.209459	0.506009	0.609687	0.163769	1.14422	1.64609	7	0.80581	0.797926	55	46	3	2	2 to 3	-7	2 to 2	-3	2685	2150	1284	102	6221	0.509208	65	64	66	63	-99999	-99999	-99999	1	1	1
9191	2014-06-19	17.9525	-67.2288	SW	21	24	0	1	0	40	0.120833	215.78	0.2595	5	0	1.28061	0	0.920017	0.0826211	0.00982995	1.0533	1.83872	7	0.663748	0.640088	95	92	4	4	4 to 4	1	4 to 4	2	4504	1163	1968	414	8049	0.658836	56	57	55	58	59	53	52	0.0161795	0.0113599	0.0137697
9195	2014-06-16	18.1013	-67.4213	SW	50	52	0.931159	0.916667	5	29	0.266667	1371.47	0.2845	4.02083	1.37746	1.17389	0.209459	0.667012	0.182336	0.0624779	1.15477	1.47864	7	0.807241	0.798023	53	45	3	2	3 to 3	3	2 to 2	4	3886	1341	1284	510	7021	0.574691	-99999	-99999	-99999	-99999	-99999	-99999	-99999	NA	NA	NA
9198	2014-05-20	17.9681	-66.7723	SW	9	12	0.419118	1	4	41	0.327083	1952.86	0.2424	4.76471	0.619998	1.28061	0.167567	0.943018	0.223647	0.0889632	0.983887	1.75219	7	0.77573	0.786361	68	51	3	2	3 to 3	1	3 to 2	7	2710	1394	828	96	5028	0.411558	66	67	65	68	-99999	-99999	-99999	0.49947	0.392833	0.446151
9199	2014-06-16	18.0848	-67.4179	SW	36	39	0.561497	0.941176	4	12	0.394	3086.96	0.2845	4.26471	0.830619	1.20528	0.167567	0.276005	0.269402	0.140628	1.15477	1.56832	7	0.718472	0.690595	86	84	4	4	4 to 4	-1	4 to 4	-1	4246	1293	1284	510	7333	0.600229	-99999	-99999	-99999	-99999	-99999	-99999	-99999	NA	NA	NA
9200	2014-06-20	17.9868	-67.3314	SW	28	34	0.778151	0.885714	8	38	0.30625	2576.92	0.2743	4.02857	1.15111	1.13425	0.335135	0.874016	0.209402	0.117393	1.11337	1.48148	7	0.821338	0.821496	45	33	2	2	2 to 2	0	2 to 2	6	3706	984	510	366	5566	0.455595	-99999	-99999	-99999	-99999	-99999	-99999	-99999	NA	NA	NA
9201	2014-06-20	17.9937	-67.2341	SW	10	28	0.863248	0.888889	17	3	0.6125	1390.74	0.296	4.11111	1.277	1.13832	0.712161	0.0690013	0.418803	0.0633556	1.20145	1.51184	7	0.818235	0.804096	47	43	2	2	2 to 2	-10	2 to 2	-9	4404	1463	918	390	7175	0.587296	55	56	53	57	52	58	51	0.0224993	0.0141491	0.0183242
9204	2014-06-16	18.0703	-67.2687	SW	12	15	0.755793	1	2	19	0.245833	2225.03	0.306	4.33824	1.11804	1.28061	0.0837837	0.437008	0.168091	0.101362	1.24204	1.59536	7	0.77143	0.741165	71	69	3	3	3 to 3	1	3 to 3	2	4886	1013	510	498	6907	0.56536	53	52	51	54	50	55	49	0.0146967	0.00786818	0.0112824
9207	2014-06-16	18.119	-67.2588	SW	11	12	0	1	0	39	0.1	61.0679	0.3189	4.33333	0	1.28061	0	0.897017	0.0683761	0.00278197	1.2944	1.59356	7	0.657558	0.595246	97	97	4	4	4 to 4	0	4 to 4	0	4886	1061	270	498	6715	0.549644	51	54	50	49	52	53	48	0.0766384	0.0679032	0.0722708
9208	2014-06-17	18.1323	-67.2818	SW	20	29	0.769231	1	0	39	0.18	4337.29	0.2836	4.46154	1.13792	1.28061	0	0.897017	0.123077	0.197587	1.15112	1.6407	7	0.822857	0.817486	43	34	2	2	3 to 2	10	2 to 2	13	4706	648	270	498	6122	0.501105	51	49	50	54	52	48	53	0.0669757	0.0595748	0.0632752
9210	2014-06-17	18.1493	-67.2599	SW	23	24	0.618182	1	0	12	0.183333	29.4311	0.2836	4.31818	0.914472	1.28061	0	0.276005	0.125356	0.00134075	1.15112	1.58799	7	0.683179	0.648449	92	90	4	4	4 to 4	1	4 to 4	1	4742	1061	270	414	6487	0.530981	49	50	48	51	54	52	53	0.0866376	0.0773179	0.0819778
9212	2014-06-17	18.1665	-67.2607	SW	27	30	0.844758	1	4	15	0.314583	4540.87	0.2836	3.15625	1.24965	1.28061	0.167567	0.345006	0.2151	0.206861	1.15112	1.16069	7	0.739466	0.716568	82	79	4	4	4 to 4	-3	3 to 4	-6	4922	1433	270	414	7039	0.576164	49	48	50	54	51	47	46	0.102475	0.0805325	0.091504
9213	2014-06-17	18.1834	-67.2289	SW	23	25	0.802439	1	4	7	0.241667	3471.76	0.2726	4.10976	1.18704	1.28061	0.167567	0.161003	0.165242	0.158157	1.10647	1.51134	7	0.734452	0.717417	83	78	4	4	4 to 4	-1	4 to 4	1	3742	1283	738	186	5949	0.486944	48	49	47	46	50	54	45	0.25301	0.194812	0.223911
9216	2014-08-19	18.2342	-65.4102	E	56	58	0.709957	0.954545	2	36	0.386667	2185.24	0.3691	4.13636	1.05023	1.2224	0.0837837	0.828015	0.264387	0.0995495	1.49816	1.52112	7	0.84073	0.785354	33	53	2	3	2 to 2	10	3 to 3	2	1506	324	0	396	2226	0.182205	-99999	-99999	-99999	-99999	-99999	-99999	-99999	NA	NA	NA
9217	2014-08-19	18.2763	-65.2289	E	70	72	0.838235	1	4	28	0.5375	11632.6	0.3274	2.52941	1.24	1.28061	0.167567	0.644012	0.367521	0.529926	1.3289	0.930176	7	0.830624	0.799345	38	44	2	2	2 to 2	-6	2 to 2	-9	3314	3360	282	180	7136	0.584104	-99999	-99999	-99999	-99999	-99999	-99999	-99999	NA	NA	NA
9219	2014-08-19	18.2985	-65.3276	E	10	17	0.827053	0.956522	9	26	1.04167	5053.58	0.4059	2.88043	1.22345	1.22493	0.377026	0.598011	0.712251	0.230218	1.64752	1.05926	7	0.905379	0.840452	11	29	1	2	1 to 1	-1	1 to 2	-8	3452	3678	282	204	7616	0.623394	-99999	-99999	-99999	-99999	-99999	-99999	-99999	NA	NA	NA
9221	2014-08-18	18.3002	-65.32	E	75	75	0	1	0	8	0.1	0	0.3068	4	0	1.28061	0	0.184003	0.0683761	0	1.24528	1.47098	7	0.543949	0.465367	100	100	4	4	4 to 4	0	4 to 4	0	3452	3678	282	204	7616	0.623394	-99999	-99999	-99999	-99999	-99999	-99999	-99999	NA	NA	NA
9224	2014-08-19	18.3066	-65.2301	E	39	40	0.825758	1	3	41	0.816667	2716.93	0.2652	3.37879	1.22154	1.28061	0.125675	0.943018	0.558405	0.123771	1.07643	1.24253	7	0.841284	0.851357	32	23	2	1	2 to 2	-4	1 to 1	0	3824	3789	282	108	8003	0.655071	-99999	-99999	-99999	-99999	-99999	-99999	-99999	NA	NA	NA
9228	2014-08-20	18.3148	-65.3518	E	54	55	0.838235	1	1	0	0.45	875.943	0.4059	4.14706	1.24	1.28061	0.0418918	0	0.307692	0.0399039	1.64752	1.52506	7	0.778648	0.687083	66	85	3	4	3 to 3	4	4 to 4	-1	2352	1924	282	300	4858	0.397643	-99999	-99999	-99999	-99999	-99999	-99999	-99999	NA	NA	NA
9231	2014-08-20	18.3179	-65.3518	E	42	44	0	1	1	4	0.188462	0	0.4059	2.5	0	1.28061	0.0418918	0.0920017	0.128863	0	1.64752	0.91936	7	0.526156	0.381519	102	103	4	4	4 to 4	-1	4 to 4	0	2352	1968	282	300	4902	0.401244	-99999	-99999	-99999	-99999	-99999	-99999	-99999	NA	NA	NA
9233	2014-08-18	18.323	-65.3313	E	12	15	0.688515	0.964706	10	45	0.9125	6701.77	0.4059	4.15294	1.01852	1.23541	0.418918	1.03502	0.623932	0.305302	1.64752	1.52722	7	1	0.954961	1	3	1	1	1 to 1	1	1 to 1	3	2510	3054	282	108	5954	0.487354	-99999	-99999	-99999	-99999	-99999	-99999	-99999	NA	NA	NA
9235	2014-08-18	18.3275	-65.3303	E	2	2	0.826441	0.912281	5	22	0.110417	335.59	0.4059	3.52632	1.22255	1.16827	0.209459	0.506009	0.0754986	0.0152879	1.64752	1.29678	7	0.786163	0.696178	63	83	3	4	3 to 3	3	4 to 4	-2	2510	3054	282	108	5954	0.487354	-99999	-99999	-99999	-99999	-99999	-99999	-99999	NA	NA	NA
9236	2014-08-18	18.3503	-65.3204	E	73	77	0.77098	0.980392	5	30	0.933333	1017.95	0.313	2.90196	1.14051	1.2555	0.209459	0.690013	0.638177	0.0463732	1.27045	1.06718	7	0.808728	0.781901	50	55	2	3	2 to 2	-14	2 to 3	-17	2510	3762	282	108	6662	0.545306	-99999	-99999	-99999	-99999	-99999	-99999	-99999	NA	NA	NA
9237	2014-08-20	18.3537	-65.3576	E	46	53	0.762447	0.947368	4	8	0.234615	9400.95	0.3124	3.97368	1.12788	1.2132	0.167567	0.184003	0.160421	0.428264	1.26801	1.4613	7	0.769429	0.734719	72	74	3	3	3 to 3	-1	3 to 3	-2	2024	2351	282	348	5005	0.409675	-99999	-99999	-99999	-99999	-99999	-99999	-99999	NA	NA	NA
9239	2014-06-16	18.1535	-67.3213	SW	34	35	0.828571	0.952381	2	42	0.120833	20.2858	0.2801	4.19048	1.2257	1.21962	0.0837837	0.966018	0.0826211	0.000924127	1.13691	1.54102	7	0.800913	0.793131	56	48	3	2	3 to 3	4	3 to 2	9	4742	660	270	390	6062	0.496194	49	51	-99999	-99999	-99999	-99999	-99999	0.000671924	0.000312014	0.000491969
9241	2014-09-07	18.5191	-67.099	N	42	51	0.757246	1	5	17	0.3375	722.813	0.297	4.35417	1.12019	1.28061	0.209459	0.391007	0.230769	0.032928	1.20551	1.60122	7	0.777241	0.753857	67	64	3	3	3 to 3	1	3 to 3	2	468	3242	0	192	3902	0.319391	24	23	25	22	26	27	21	0.182667	0.136282	0.159474
9247	2014-09-07	18.4884	-66.9275	N	16	18	0.666667	1	1	41	0.23125	0	0.3312	4	0.986196	1.28061	0.0418918	0.943018	0.15812	0	1.34432	1.47098	7	0.796884	0.756123	58	63	3	3	3 to 3	3	3 to 3	4	0	2138	120	48	2306	0.188753	18	19	20	17	16	21	15	0.175287	0.0450303	0.110158
9248	2014-09-07	18.4845	-66.902	N	13	16	0	0.666667	0	7	0.247917	7.6573	0.3312	4	0	0.853737	0	0.161003	0.169516	0.000348832	1.34432	1.47098	7	0.512031	0.411396	103	102	4	4	4 to 4	0	4 to 4	0	0	2138	120	48	2306	0.188753	18	17	16	19	15	20	13	0.745277	0.249934	0.497605
9249	2014-07-27	18.392	-67.4823	SW	38	48	0.815459	1	6	30	0.758333	2708.57	0.2783	3.98913	1.2063	1.28061	0.251351	0.690013	0.518519	0.12339	1.1296	1.46698	7	0.853418	0.857804	27	22	2	1	1 to 2	-2	1 to 1	2	0	2512	0	0	2512	0.205615	-99999	-99999	-99999	-99999	-99999	-99999	-99999	NA	NA	NA
9253	2014-07-27	18.387	-67.4733	SW	53	57	0.856164	1	15	25	0.739583	3139.94	0.2783	3.78767	1.26652	1.28061	0.628377	0.575011	0.505698	0.143041	1.1296	1.39289	7	0.886059	0.897306	17	12	1	1	1 to 1	-2	1 to 1	0	0	4884	0	0	4884	0.399771	-99999	-99999	-99999	-99999	-99999	-99999	-99999	NA	NA	NA
9256	2014-07-27	18.3816	-67.4871	SW	34	43	0.859322	1	6	39	0.6375	4413.16	0.2783	3.83333	1.27119	1.28061	0.251351	0.897017	0.435897	0.201043	1.1296	1.40969	7	0.880253	0.890279	19	15	1	1	1 to 1	1	1 to 1	0	0	2542	0	0	2542	0.208071	-99999	-99999	-99999	-99999	-99999	-99999	-99999	NA	NA	NA
9257	2014-07-27	18.3785	-67.4843	SW	55	62	0.771989	0.964706	17	48	0.870833	2266.79	0.2783	3.45294	1.142	1.23541	0.712161	1.10402	0.595442	0.103264	1.1296	1.2698	7	0.933416	0.954617	7	4	1	1	1 to 1	-1	1 to 1	0	0	2542	0	0	2542	0.208071	-99999	-99999	-99999	-99999	-99999	-99999	-99999	NA	NA	NA
9260	2014-06-10	18.3513	-67.2669	N	4	8	0.637681	0.916667	16	10	0.572917	6588.31	0.2804	4.375	0.943318	1.17389	0.670269	0.230004	0.391738	0.300133	1.13813	1.60888	7	0.826484	0.823888	39	32	2	2	2 to 2	-4	2 to 2	-1	1524	2882	1392	24	5822	0.476549	38	39	40	37	41	36	42	0.0189482	0.00503106	0.0119896
9262	2014-09-08	18.4945	-66.3992	N	36	42	0.898551	0.958333	9	37	0.254167	754.73	0.2831	3.6875	1.32922	1.22725	0.377026	0.851016	0.173789	0.034382	1.14909	1.35606	7	0.831792	0.828614	35	31	2	2	2 to 2	3	2 to 2	1	378	2817	1462	282	4939	0.404273	2	1	0	6	5	4	3	0.296058	0.11126	0.203659
9267	2014-09-08	18.4841	-66.3322	N	27	34	0.758176	0.988095	15	19	0.347917	669.027	0.296	4.1369	1.12156	1.26536	0.628377	0.437008	0.237892	0.0304778	1.20145	1.52132	7	0.824831	0.812079	41	38	2	2	2 to 2	-1	2 to 2	-1	354	996	508	120	1978	0.161906	1	0	6	5	4	2	3	0.125284	0.0419481	0.0836161
9269	2014-08-26	18.371	-65.5595	E	24	28	0.813853	1	2	4	0.227083	58.8186	0.3425	3.77273	1.20393	1.28061	0.0837837	0.0920017	0.155271	0.00267951	1.39019	1.3874	7	0.71633	0.651532	88	89	4	4	4 to 4	0	4 to 4	1	1770	686	264	84	2804	0.229516	107	108	106	109	105	110	-99999	0.0224652	0.0443958	0.0334305
9270	2014-08-26	18.3638	-65.5389	E	25	27	0.8	1	3	23	0.3	1170.91	0.3188	4.1	1.18343	1.28061	0.125675	0.52901	0.205128	0.0533411	1.29399	1.50775	7	0.790971	0.756764	60	62	3	3	3 to 3	2	3 to 3	3	1650	686	264	84	2684	0.219694	107	108	106	105	109	-99999	-99999	0.0177574	0.0364579	0.0271077
9274	2014-08-26	18.3535	-65.5674	E	49	56	0.843922	1	24	25	0.933333	244.433	0.3425	3.60784	1.24841	1.28061	1.0054	0.575011	0.638177	0.0111353	1.39019	1.32676	7	0.956969	0.942752	3	7	1	1	1 to 1	0	1 to 1	-2	2046	770	282	84	3182	0.260457	107	108	106	105	109	110	-99999	0.0267348	0.0542533	0.0404941
9277	2014-08-28	18.2617	-65.6061	E	12	15	0.5	1	3	33	0.520833	732.667	0.263	4.875	0.739647	1.28061	0.125675	0.759014	0.356125	0.0333769	1.0675	1.79275	7	0.787868	0.788097	62	50	3	2	3 to 3	1	3 to 2	6	1212	978	390	108	2688	0.220021	105	106	107	104	103	108	109	0.045647	0.0688328	0.0572399
9281	2014-08-28	18.3491	-67.2702	N	28	33	0.7885	0.95283	24	3	0.704167	2139.32	0.2804	4.12736	1.16642	1.2202	1.0054	0.0690013	0.481481	0.0974578	1.13813	1.51781	7	0.857148	0.860998	24	20	1	1	1 to 1	-2	1 to 1	-1	1524	4520	1326	24	7394	0.605222	38	39	40	41	37	42	36	0.0173124	0.00462502	0.0109687
9283	2014-06-10	18.3459	-67.2698	N	35	41	0.877784	0.961165	19	23	0.277083	1160.49	0.2804	3.69417	1.2985	1.23087	0.795945	0.52901	0.189459	0.0528667	1.13813	1.35851	7	0.844013	0.845101	30	25	2	1	2 to 2	1	2 to 1	4	1524	4520	1326	24	7394	0.605222	38	39	40	41	37	42	36	0.0174499	0.00470293	0.0110764
9284	2014-08-28	18.3454	-67.2618	N	5	7	0.450292	1	4	0	0.325	649.944	0.2804	4.78947	0.666115	1.28061	0.167567	0	0.222222	0.0296085	1.13813	1.7613	7	0.674047	0.63941	94	93	4	4	4 to 4	0	4 to 4	0	1524	2426	1392	24	5366	0.439224	39	38	40	41	42	37	36	0.0249438	0.00695729	0.0159506
9285	2014-09-06	18.3145	-67.2469	N	40	59	0.880261	0.981132	6	4	0.335417	715.563	0.2682	3.66038	1.30216	1.25644	0.251351	0.0920017	0.229345	0.0325978	1.08861	1.34608	7	0.716681	0.698676	87	82	4	4	4 to 4	-4	4 to 4	-2	1524	2306	1572	216	5618	0.459851	42	41	43	40	39	38	44	0.0857671	0.018969	0.052368
9288	2014-09-06	18.2928	-67.2415	N	39	46	0.88914	0.980769	12	5	0.54375	671.405	0.2832	3.19231	1.3153	1.25598	0.502702	0.115002	0.371795	0.0305861	1.14949	1.17395	7	0.757159	0.738232	76	71	3	3	3 to 3	-12	3 to 3	-11	1524	3974	1698	216	7412	0.606696	43	42	41	40	44	39	45	0.170145	0.108535	0.13934
9289	2014-07-20	18.1041	-67.936	SW	23	36	0.774194	0.967742	8	15	0.97	30843.5	0.2752	3.29032	1.14526	1.2393	0.335135	0.345006	0.663248	1.40509	1.11702	1.21	7	0.954967	0.982648	4	2	1	1	1 to 1	0	1 to 1	0	0	0	0	0	630	0.0515675	-99999	-99999	-99999	-99999	-99999	-99999	-99999	NA	NA	NA
9290	2014-07-30	18.1009	-67.9422	SW	52	58	0.830049	0.965517	6	18	0.7	3397.93	0.2752	4.10345	1.22789	1.23645	0.251351	0.414008	0.478632	0.154794	1.11702	1.50902	7	0.817881	0.816747	48	35	2	2	2 to 2	-6	2 to 2	-2	0	0	0	0	630	0.0515675	-99999	-99999	-99999	-99999	-99999	-99999	-99999	NA	NA	NA
9292	2014-07-30	18.0888	-67.9446	SW	28	33	0.835165	0.928571	11	31	0.679167	2948.51	0.2752	4.03571	1.23545	1.18913	0.46081	0.713013	0.464387	0.134321	1.11702	1.48411	7	0.87025	0.880123	21	18	1	1	1 to 1	2	1 to 1	0	0	0	0	0	630	0.0515675	-99999	-99999	-99999	-99999	-99999	-99999	-99999	NA	NA	NA
9293	2014-08-01	18.0792	-67.9395	SW	9	20	0.911111	1	5	22	0.827083	3598.39	0.301	3.75	1.3478	1.28061	0.209459	0.506009	0.565527	0.163926	1.22174	1.37904	7	0.854358	0.844668	26	27	1	2	1 to 1	-2	2 to 2	1	0	240	0	0	240	0.0196448	-99999	-99999	-99999	-99999	-99999	-99999	-99999	NA	NA	NA
9298	2014-07-31	18.0679	-67.8526	SW	40	49	0.75	1	5	59	0.3625	1129.67	0.3618	3.625	1.10947	1.28061	0.209459	1.35703	0.247863	0.0514624	1.46852	1.33307	7	0.903434	0.865828	12	19	1	1	1 to 1	5	2 to 1	8	0	0	0	0	144	0.0117869	-99999	-99999	-99999	-99999	-99999	-99999	-99999	NA	NA	NA
9299	2014-07-31	18.0588	-67.9141	SW	29	30	0.714286	1	1	10	0.314583	2646.55	0.301	3.28571	1.05664	1.28061	0.0418918	0.230004	0.2151	0.120565	1.22174	1.2083	7	0.688039	0.64339	91	91	4	4	4 to 4	-1	4 to 4	-2	0	144	0	0	144	0.0117869	-99999	-99999	-99999	-99999	-99999	-99999	-99999	NA	NA	NA
9302	2014-07-31	18.0544	-67.8645	SW	42	50	0.933333	1	4	22	0.749167	14766	0.3618	3.71875	1.38067	1.28061	0.167567	0.506009	0.512251	0.672672	1.46852	1.36755	7	0.941629	0.912051	5	8	1	1	1 to 1	3	1 to 1	3	0	144	0	0	144	0.0117869	-99999	-99999	-99999	-99999	-99999	-99999	-99999	NA	NA	NA
9303	2014-07-30	18.052	-67.9075	SW	51	56	0.911111	0.9	5	6	0.3875	1914.53	0.301	4	1.3478	1.15254	0.209459	0.138003	0.264957	0.0872172	1.22174	1.47098	7	0.754329	0.723614	77	77	3	3	3 to 3	-1	3 to 3	-3	0	144	0	0	144	0.0117869	-99999	-99999	-99999	-99999	-99999	-99999	-99999	NA	NA	NA
9304	2014-07-31	18.05	-67.8882	SW	40	44	0.819048	1	8	5	0.697917	3577.02	0.3049	4.04762	1.21161	1.28061	0.335135	0.115002	0.477208	0.162953	1.23757	1.48849	7	0.807566	0.785588	51	52	2	2	2 to 2	-5	2 to 2	-6	0	450	0	0	450	0.0368339	-99999	-99999	-99999	-99999	-99999	-99999	-99999	NA	NA	NA
9305	2014-08-29	18.2013	-65.5095	E	52	53	0.588235	1	6	30	0.304167	605.461	0.3837	3.85294	0.870173	1.28061	0.251351	0.690013	0.207977	0.027582	1.55742	1.4169	7	0.806726	0.735022	54	73	3	3	3 to 3	3	3 to 3	-5	1008	216	0	12	1236	0.10117	105	-99999	-99999	-99999	-99999	-99999	-99999	0.00205801	0.00149299	0.0017755
9306	2014-08-29	18.1906	-65.5145	E	24	24	0.724638	0.869565	18	18	0.345833	1576.42	0.3837	4.26087	1.07195	1.11357	0.754053	0.414008	0.236467	0.0718145	1.55742	1.56691	7	0.868706	0.81003	22	39	1	2	2 to 1	5	2 to 2	2	1026	228	0	156	1410	0.115413	105	-99999	-99999	-99999	-99999	-99999	-99999	0.00201856	0.00146437	0.00174147
9307	2014-08-25	18.1845	-65.5028	E	28	36	0.82449	1	11	30	0.258333	98.7017	0.3837	3.88	1.21966	1.28061	0.46081	0.690013	0.176638	0.0044964	1.55742	1.42685	7	0.872584	0.814723	20	37	1	2	1 to 1	6	2 to 2	3	1026	228	0	156	1410	0.115413	-99999	-99999	-99999	-99999	-99999	-99999	-99999	NA	NA	NA
9308	2014-08-29	18.1799	-65.5246	E	33	33	0.768116	0.916667	6	25	0.35	1590.94	0.3837	4.04167	1.13627	1.17389	0.251351	0.575011	0.239316	0.0724759	1.55742	1.4863	7	0.83105	0.764458	36	61	2	3	2 to 2	8	3 to 3	0	1386	708	84	204	2382	0.194974	105	104	-99999	-99999	-99999	-99999	-99999	0.00341909	0.00304853	0.00323381
9309	2014-08-29	18.176	-65.5317	E	37	42	0.894737	0.9	12	15	0.2875	2878.78	0.3837	3.8	1.32358	1.15254	0.502702	0.345006	0.196581	0.131144	1.55742	1.39743	7	0.845691	0.782177	29	54	2	3	2 to 2	5	2 to 3	-3	1302	624	0	204	2130	0.174347	105	104	-99999	-99999	-99999	-99999	-99999	0.00351214	0.00314156	0.00332685
9310	2014-08-25	18.1741	-65.4511	E	40	46	0.883856	1	14	40	0.50625	139.281	0.3487	3.61905	1.30748	1.28061	0.586486	0.920017	0.346154	0.006345	1.41535	1.33088	7	0.920824	0.89511	10	13	1	1	1 to 1	1	1 to 1	1	1674	1842	480	384	4380	0.358517	-99999	-99999	-99999	-99999	-99999	-99999	-99999	NA	NA	NA
9311	2014-08-25	18.1739	-65.4647	E	23	25	0.676346	1	24	23	0.345833	2633.08	0.3274	4.18966	1.00051	1.28061	1.0054	0.52901	0.236467	0.119951	1.3289	1.54072	7	0.901397	0.884994	13	17	1	1	1 to 1	1	1 to 1	-1	1674	1842	480	384	4380	0.358517	-99999	-99999	-99999	-99999	-99999	-99999	-99999	NA	NA	NA
9316	2014-09-19	18.1526	-65.2948	E	33	40	0.863636	1	0	26	0.241667	754.283	0.3327	3.83333	1.27757	1.28061	0	0.598011	0.165242	0.0343617	1.35041	1.40969	7	0.7829	0.738257	64	70	3	3	3 to 3	3	3 to 3	0	1614	2271	210	384	4479	0.36662	-99999	-99999	-99999	-99999	-99999	-99999	-99999	NA	NA	NA
9317	2014-09-19	18.1482	-65.2977	E	17	21	0	1	0	6	0.175	1951.17	0.3327	5	0	1.28061	0	0.138003	0.119658	0.0888863	1.35041	1.83872	7	0.616536	0.536925	98	99	4	4	4 to 4	1	4 to 4	0	1614	2088	210	384	4296	0.351641	-99999	-99999	-99999	-99999	-99999	-99999	-99999	NA	NA	NA
9326	2014-08-27	18.0929	-65.707	E	47	51	0.841026	1	18	35	0.625	228.396	0.2834	3.30303	1.24412	1.28061	0.754053	0.805015	0.42735	0.0104047	1.1503	1.21467	7	0.88155	0.888642	18	16	1	1	1 to 1	-2	1 to 1	-3	1944	2658	534	558	5694	0.466072	99	100	98	101	102	103	97	0.0860178	0.0959055	0.0909616
9328	2014-08-27	18.0849	-65.7133	E	80	84	0.873016	0.972222	24	23	0.416667	1048.96	0.3039	2.875	1.29145	1.24503	1.0054	0.52901	0.2849	0.0477859	1.23351	1.05726	7	0.85695	0.845981	25	24	1	1	1 to 1	-4	1 to 1	-2	1944	2658	534	558	5694	0.466072	99	98	100	101	97	102	96	0.117776	0.110479	0.114127
9329	2014-09-08	18.4796	-66.2097	N	7	8	0.742105	0.95	3	28	0.13125	221.269	0.3218	4.25	1.09779	1.21657	0.125675	0.644012	0.0897436	0.01008	1.30617	1.56291	7	0.774844	0.735362	69	72	3	3	3 to 3	5	3 to 3	5	1144	4590	1116	602	7452	0.60997	120	119	3	118	4	5	6	0.480929	0.175162	0.328045
9331	2014-08-06	17.9955	-67.3427	SW	48	51	0.91133	0.931034	27	25	0.275	1418.04	0.2741	3.67241	1.34812	1.19229	1.13108	0.575011	0.188034	0.0645993	1.11256	1.35051	7	0.891237	0.906213	15	9	1	1	1 to 1	-2	1 to 1	1	3706	1158	780	366	6010	0.491937	-99999	-99999	-99999	-99999	-99999	-99999	-99999	NA	NA	NA
9332	2014-08-06	17.9587	-67.3128	SW	57	58	0	1	2	30	0.141667	1729.05	0.2743	5	0	1.28061	0.0837837	0.690013	0.0968661	0.0787674	1.11337	1.83872	7	0.663368	0.630322	96	95	4	4	4 to 4	-1	4 to 4	1	3538	984	780	366	5668	0.463944	56	-99999	-99999	-99999	-99999	-99999	-99999	6.41e-05	3.07e-05	4.74e-05
9335	2014-08-06	17.9493	-67.327	SW	52	54	0.912605	1	19	10	0.23125	860.805	0.2648	3.21429	1.35001	1.28061	0.795945	0.230004	0.15812	0.0392143	1.07481	1.18203	7	0.782241	0.780155	65	56	3	3	3 to 3	-10	2 to 3	-11	3556	1317	1284	564	6721	0.550135	-99999	-99999	-99999	-99999	-99999	-99999	-99999	NA	NA	NA
9338	2014-12-02	18.0783	-65.5422	E	13	22	0.773333	1	6	27	0.535417	319.23	0.3384	4.18	1.14399	1.28061	0.251351	0.621012	0.366097	0.0145426	1.37355	1.53717	7	0.843375	0.807859	31	41	2	2	2 to 2	2	2 to 2	1	2346	2412	480	720	5958	0.487681	-99999	-99999	-99999	-99999	-99999	-99999	-99999	NA	NA	NA
9339	2014-12-03	18.0793	-65.477	E	36	40	0.820565	1	1	12	0.204167	2127.61	0.319	4.03125	1.21386	1.28061	0.0418918	0.276005	0.139601	0.0969242	1.2948	1.48247	7	0.745811	0.701987	80	80	4	4	4 to 4	1	4 to 4	2	2058	2358	480	924	5820	0.476385	-99999	-99999	-99999	-99999	-99999	-99999	-99999	NA	NA	NA
9341	2014-12-02	18.0866	-65.5779	E	57	64	0.856216	0.973333	14	32	0.95	3727.46	0.3384	3.24667	1.2666	1.24646	0.586486	0.736014	0.649573	0.169806	1.37355	1.19394	7	0.924548	0.906094	8	10	1	1	1 to 1	-1	1 to 1	-2	2442	2262	480	720	5904	0.483261	-99999	-99999	-99999	-99999	-99999	-99999	-99999	NA	NA	NA
9343	2014-12-01	18.0889	-65.3612	E	74	74	0.833333	1	0	3	0.2	342.052	0.3351	4.16667	1.23274	1.28061	0	0.0690013	0.136752	0.0155823	1.36015	1.53227	7	0.72033	0.661026	85	88	4	4	4 to 4	4	4 to 4	0	1638	2586	210	924	5358	0.438569	-99999	-99999	-99999	-99999	-99999	-99999	-99999	NA	NA	NA
9345	2014-12-02	18.0925	-65.4546	E	3	5	0.638095	1	1	36	0.235417	92.0551	0.3221	4.73333	0.94393	1.28061	0.0418918	0.828015	0.160969	0.00419361	1.30738	1.74066	7	0.807447	0.774629	52	58	2	3	3 to 2	7	3 to 3	6	1674	2250	480	780	5184	0.424327	-99999	-99999	-99999	-99999	-99999	-99999	-99999	NA	NA	NA
9351	2014-12-01	18.1054	-65.3977	E	23	28	0.795322	0.894737	0	14	0.13125	3670.26	0.3376	4.10526	1.17651	1.1458	0	0.322006	0.0897436	0.1672	1.3703	1.50969	7	0.740063	0.683335	81	86	4	4	4 to 4	3	4 to 4	1	1134	2058	210	780	4182	0.34231	-99999	-99999	-99999	-99999	-99999	-99999	-99999	NA	NA	NA
9353	2014-12-01	18.1091	-65.4005	E	9	12	0.866667	1	2	34	0.19375	559.999	0.3376	4.16667	1.28205	1.28061	0.0837837	0.782015	0.132479	0.025511	1.3703	1.53227	7	0.830664	0.792979	37	49	2	2	2 to 2	13	3 to 2	5	1650	1674	480	492	4296	0.351641	-99999	-99999	-99999	-99999	-99999	-99999	-99999	NA	NA	NA
9359	2014-11-29	18.362	-65.5124	E	80	82	0	1	1	0	0.141667	13.6924	0.3188	4	0	1.28061	0.0418918	0	0.0968661	0.000623761	1.29399	1.47098	7	0.535719	0.447861	101	101	4	4	4 to 4	1	4 to 4	0	1458	686	264	204	2612	0.2138	107	-99999	-99999	-99999	-99999	-99999	-99999	0.0094294	0.0261147	0.017772
9134	2014-07-14	17.8779	-66.1584	SW	87	92	0.834677	1	12	41	0.925	2321.24	0.2885	3.09375	1.17104	1.20839	0.534939	0.93638	0.632479	0.10118	1.08569	1.03797	8	0.901366	0.907843	13	10	1	1	1 to 1	-1	1 to 1	-1	0	1080	0	768	1848	0.151265	83	84	82	81	80	85	86	0.0202425	0.026738	0.0234903
9135	2014-07-17	17.8774	-66.124	SW	79	89	0.886243	1	2	61	1.4625	1532.35	0.317	3.55357	1.24339	1.20839	0.0891565	1.39315	1	0.0667929	1.19294	1.19224	8	0.992468	1	2	1	1	1	1 to 1	-1	1 to 1	0	0	1013	0	480	1493	0.122207	83	84	85	86	87	88	82	0.0250103	0.0280347	0.0265225
9142	2014-07-14	17.9266	-66.0893	SW	33	41	0.818182	1	2	21	0.254167	835.338	0.3025	3.86364	1.1479	1.20839	0.0891565	0.479609	0.173789	0.0364113	1.13838	1.29627	8	0.74843	0.715556	76	76	3	3	4 to 3	2	3 to 3	0	708	938	750	360	2756	0.225587	85	86	87	84	88	83	89	0.0577195	0.0382044	0.047962
9144	2014-07-15	17.9423	-66.0244	SW	7	10	0.848485	1	2	21	0.502083	2817.54	0.2784	3.5	1.19041	1.20839	0.0891565	0.479609	0.343305	0.122813	1.04768	1.17426	8	0.75995	0.744044	72	65	3	3	3 to 3	-7	3 to 3	-3	708	1032	906	360	3006	0.246051	88	87	89	86	90	85	91	0.0752992	0.0378255	0.0565624
9145	2014-07-17	17.9445	-66.0819	SW	19	22	0.728509	0.96875	21	19	0.354167	5630.67	0.2905	4.39583	1.02209	1.17063	0.936143	0.433932	0.242165	0.245434	1.09322	1.47482	8	0.889321	0.892154	16	15	1	1	1 to 1	3	1 to 1	2	708	648	750	360	2466	0.20185	85	86	87	88	84	89	83	0.0766746	0.0488654	0.06277
9146	2014-07-15	17.949	-65.9875	SW	60	78	0.892038	0.974359	3	3	0.3375	1598.54	0.2889	3.4359	1.25152	1.17741	0.133735	0.0685156	0.230769	0.0696784	1.0872	1.15276	8	0.694907	0.659503	89	87	4	4	4 to 4	-2	4 to 4	-1	708	1362	438	168	2676	0.219039	90	89	91	88	87	86	92	0.0807081	0.0469445	0.0638263
9147	2014-07-14	17.9582	-66.0038	SW	23	27	0.777841	1	28	24	0.304167	2097.9	0.2784	4.43204	1.0913	1.20839	1.24819	0.548125	0.207977	0.0914448	1.04768	1.48697	8	0.931198	0.949828	8	7	1	1	1 to 1	1	1 to 1	0	708	684	906	168	2466	0.20185	89	90	88	87	91	86	85	0.107967	0.0505929	0.0792797
9148	2014-07-15	18.0162	-65.8193	SW	34	36	0.810811	1	11	18	0.2625	1089	0.3172	4.2027	1.13756	1.20839	0.490361	0.411093	0.179487	0.0474681	1.1937	1.41002	8	0.816714	0.788679	46	47	2	2	2 to 2	1	2 to 2	1	1794	1644	1452	198	5088	0.416469	94	95	96	93	97	92	98	0.138022	0.093758	0.11589
9152	2014-08-19	18.0982	-65.3285	E	67	75	0.756742	1	10	24	0.942308	8649.14	0.3165	2.83871	1.0617	1.20839	0.445783	0.548125	0.644313	0.377005	1.19106	0.952399	8	0.863838	0.845732	24	27	1	2	1 to 1	-6	1 to 2	-7	1638	2574	210	444	4866	0.398297	-99999	-99999	-99999	-99999	-99999	-99999	-99999	NA	NA	NA
9153	2014-08-20	18.2123	-65.3955	E	72	72	0.666667	1	0	5	0.120833	0	0.3691	4.25	0.935325	1.20839	0	0.114193	0.0826211	0	1.38901	1.42589	8	0.692738	0.608163	90	96	4	4	4 to 4	1	4 to 4	-1	1350	822	0	576	2748	0.224932	-99999	-99999	-99999	-99999	-99999	-99999	-99999	NA	NA	NA
9154	2014-05-29	17.867	-67.124	SW	72	87	0.9101	1	20	37	0.779167	1811.9	0.2827	3.33871	1.27686	1.20839	0.891565	0.845025	0.532764	0.0789785	1.06387	1.12015	8	0.942958	0.961347	5	4	1	1	1 to 1	0	1 to 1	-1	4419	4186	3024	588	12217	1	59	58	60	57	56	61	62	0.00182532	0.00428922	0.00305727
9155	2014-05-29	17.872	-67.0763	SW	59	77	0.866667	0.967742	15	40	0.366667	1374.09	0.2748	2.8871	1.21592	1.16941	0.668674	0.913541	0.250712	0.0598949	1.03414	0.968633	8	0.84397	0.847197	30	25	2	1	2 to 2	-1	1 to 1	1	4599	4189	2760	564	12112	0.991405	60	59	61	58	62	63	57	0.00175236	0.00428228	0.00301732
9156	2014-05-28	17.876	-67.1168	SW	77	81	0.904762	1	0	2	0.1375	285.516	0.2952	3.64286	1.26937	1.20839	0	0.045677	0.0940171	0.0124453	1.11091	1.22219	8	0.66688	0.621996	93	94	4	4	4 to 4	-1	4 to 4	-2	5122	3123	3024	588	11857	0.970533	59	58	60	57	61	56	62	0.00198028	0.00468917	0.00333473
9157	2014-05-28	17.8962	-67.0072	SW	54	62	0.816358	0.938272	5	27	0.516667	2279.9	0.3061	3.43827	1.14534	1.1338	0.222891	0.61664	0.353276	0.0993777	1.15193	1.15355	8	0.789669	0.762924	58	58	3	3	3 to 3	-4	3 to 3	-5	3448	5153	2220	648	11469	0.938774	64	63	62	61	60	65	59	0.0291683	0.0314125	0.0302904
9160	2014-05-29	17.9018	-67.0699	SW	49	55	0.844367	1	4	29	0.235417	2162.29	0.2997	3.63095	1.18464	1.20839	0.178313	0.662317	0.160969	0.0942515	1.12784	1.2182	8	0.78404	0.76005	60	60	3	3	3 to 3	-2	3 to 3	-1	4518	3186	3360	510	11574	0.947368	60	61	62	63	59	58	64	0.00207711	0.00539589	0.0037365
9161	2014-05-28	17.905	-67.034	SW	57	61	0.844805	0.946429	6	24	0.425	2988.27	0.3061	3.58929	1.18525	1.14366	0.26747	0.548125	0.290598	0.130255	1.15193	1.20422	8	0.795674	0.770141	56	57	3	3	2 to 3	-4	2 to 3	-5	4324	3615	3360	558	11857	0.970533	63	62	61	60	64	59	58	0.001906	0.00478238	0.00334419
9162	2014-05-30	17.9044	-66.9287	SW	42	42	0.816667	0.9375	6	39	0.120833	176.536	0.3064	4.21875	1.14577	1.13287	0.26747	0.890702	0.0826211	0.00769497	1.15305	1.41541	8	0.819067	0.798069	42	43	2	2	2 to 2	9	2 to 2	7	3537	3566	954	372	8429	0.68994	65	64	63	62	-99999	-99999	-99999	0.0627004	0.063689	0.0631947
9164	2014-05-30	17.9068	-66.9433	SW	43	43	0.770936	0.965517	3	23	0.110417	94.6665	0.3064	4.58621	1.08161	1.16672	0.133735	0.525286	0.0754986	0.00412639	1.15305	1.53869	8	0.763053	0.730759	70	68	3	3	3 to 3	5	3 to 3	7	3837	3936	2502	648	10923	0.894082	65	64	63	62	61	-99999	-99999	0.056582	0.0578889	0.0572355
9165	2014-05-27	17.9065	-66.916	SW	40	42	0.683824	0.941176	10	42	0.172917	115.05	0.284	4.17647	0.959396	1.13731	0.445783	0.959218	0.118234	0.00501486	1.06876	1.40122	8	0.818979	0.811575	43	34	2	2	2 to 2	6	2 to 2	10	3537	3566	954	372	8429	0.68994	65	64	63	-99999	-99999	-99999	-99999	0.0712435	0.0722537	0.0717486
9167	2014-06-19	17.918	-67.3118	SW	45	48	0.832512	1	7	42	0.489583	2432.06	0.2648	3.62069	1.168	1.20839	0.312048	0.959218	0.334758	0.10601	0.996504	1.21476	8	0.846492	0.856303	29	21	2	1	2 to 2	1	1 to 1	4	3376	1245	1032	564	6217	0.508881	56	-99999	-99999	-99999	-99999	-99999	-99999	6.09e-05	2.92e-05	4.5e-05
9170	2014-06-20	17.9217	-67.3207	SW	58	62	0.917496	0.894737	6	43	0.416667	1278.98	0.2648	3.5	1.28724	1.08119	0.26747	0.982057	0.2849	0.0557489	0.996504	1.17426	8	0.823606	0.828802	39	30	2	2	2 to 2	0	2 to 2	0	3286	1587	1284	402	6559	0.536875	-99999	-99999	-99999	-99999	-99999	-99999	-99999	NA	NA	NA
9173	2014-06-19	17.9235	-67.315	SW	62	63	0.7	1	0	4	0.1	183.862	0.2648	3	0.982091	1.20839	0	0.0913541	0.0683761	0.00801429	0.996504	1.00651	8	0.586022	0.543303	99	98	4	4	4 to 4	-1	4 to 4	0	3286	1587	1284	402	6559	0.536875	56	-99999	-99999	-99999	-99999	-99999	-99999	6.03e-05	2.89e-05	4.46e-05
9174	2014-05-27	17.9198	-66.9319	SW	41	43	0.833333	1	1	20	0.213636	281.686	0.3064	4.23077	1.16916	1.20839	0.0445783	0.456771	0.146076	0.0122783	1.15305	1.41944	8	0.753784	0.71962	75	75	3	3	3 to 3	2	4 to 3	3	3333	2754	3084	378	9549	0.781616	65	64	63	62	-99999	-99999	-99999	0.0815878	0.0828243	0.0822061
9176	2014-05-30	17.9222	-66.9078	SW	41	42	0.844444	0.8	0	27	0.120833	142.26	0.2819	4.2	1.18474	0.966715	0	0.61664	0.0826211	0.00620092	1.06086	1.40912	8	0.715777	0.688835	84	81	4	4	4 to 4	2	4 to 4	4	3459	3560	1014	102	8135	0.665875	65	64	63	-99999	-99999	-99999	-99999	0.115848	0.117307	0.116577
9177	2014-06-20	17.927	-67.3084	SW	62	64	0.823529	1	2	19	0.264583	1909.69	0.2648	4.08824	1.1554	1.20839	0.0891565	0.433932	0.180912	0.0832407	0.996504	1.37162	8	0.741611	0.730271	79	69	4	3	4 to 4	1	3 to 3	0	3376	1245	1032	564	6217	0.508881	56	-99999	-99999	-99999	-99999	-99999	-99999	6.38e-05	3.06e-05	4.72e-05
9178	2014-05-28	17.9304	-67.0884	SW	15	22	0.662626	0.977778	17	1	0.55	4746.48	0.2869	4.52222	0.929656	1.18154	0.75783	0.0228385	0.376068	0.206893	1.07967	1.51722	8	0.81586	0.806064	47	39	2	2	2 to 2	-6	2 to 2	-3	3776	3192	3739	558	11265	0.922076	60	61	59	58	62	63	57	0.0036012	0.00945718	0.00652919
9187	2014-06-13	17.9456	-66.6975	SW	37	42	0.806818	1	10	0	0.452083	3266.39	0.2423	4.09091	1.13196	1.20839	0.445783	0	0.309117	0.142378	0.911831	1.37252	8	0.74199	0.744398	78	64	4	3	3 to 4	-5	3 to 3	-1	2674	2832	588	96	6190	0.506671	67	68	66	69	-99999	-99999	-99999	0.126437	0.0907246	0.108581
9188	2014-05-27	17.9484	-66.9032	SW	8	20	0.538095	0.952381	5	22	0.891667	3594.94	0.2819	4.47619	0.754941	1.15085	0.222891	0.502448	0.609687	0.156699	1.06086	1.50178	8	0.800868	0.791087	53	45	3	2	2 to 3	-5	2 to 2	-2	2685	2150	1284	102	6221	0.509208	65	64	66	63	-99999	-99999	-99999	1	1	1
9191	2014-06-19	17.9525	-67.2288	SW	21	24	0	1	0	40	0.120833	215.78	0.2595	5	0	1.20839	0	0.913541	0.0826211	0.00940557	0.976559	1.67752	8	0.65412	0.628356	95	92	4	4	4 to 4	1	4 to 4	2	4504	1163	1968	414	8049	0.658836	56	57	55	58	59	53	52	0.0161795	0.0113599	0.0137697
9195	2014-06-16	18.1013	-67.4213	SW	50	52	0.931159	0.916667	5	29	0.266667	1371.47	0.2845	4.02083	1.3064	1.10769	0.222891	0.662317	0.182336	0.0597806	1.07064	1.34901	8	0.800991	0.789655	52	46	2	2	3 to 2	4	2 to 2	3	3886	1341	1284	510	7021	0.574691	-99999	-99999	-99999	-99999	-99999	-99999	-99999	NA	NA	NA
9198	2014-05-20	17.9681	-66.7723	SW	9	12	0.419118	1	4	41	0.327083	1952.86	0.2424	4.76471	0.588017	1.20839	0.178313	0.93638	0.223647	0.0851224	0.912208	1.59858	8	0.770031	0.778033	66	54	3	3	3 to 3	3	3 to 3	4	2710	1394	828	96	5028	0.411558	66	67	65	68	-99999	-99999	-99999	0.49947	0.392833	0.446151
9199	2014-06-16	18.0848	-67.4179	SW	36	39	0.561497	0.941176	4	12	0.394	3086.96	0.2845	4.26471	0.787774	1.13731	0.178313	0.274062	0.269402	0.134556	1.07064	1.43083	8	0.709863	0.680149	85	84	4	4	4 to 4	0	4 to 4	-1	4246	1293	1284	510	7333	0.600229	-99999	-99999	-99999	-99999	-99999	-99999	-99999	NA	NA	NA
9200	2014-06-20	17.9868	-67.3314	SW	28	34	0.778151	0.885714	8	38	0.30625	2576.92	0.2743	4.02857	1.09174	1.07029	0.356626	0.867864	0.209402	0.112325	1.03225	1.3516	8	0.818598	0.817011	44	33	2	2	2 to 2	1	2 to 2	6	3706	984	510	366	5566	0.455595	-99999	-99999	-99999	-99999	-99999	-99999	-99999	NA	NA	NA
9201	2014-06-20	17.9937	-67.2341	SW	10	28	0.863248	0.888889	17	3	0.6125	1390.74	0.296	4.11111	1.21113	1.07413	0.75783	0.0685156	0.418803	0.0606204	1.11392	1.37929	8	0.817541	0.802555	45	41	2	2	2 to 2	-8	2 to 2	-7	4404	1463	918	390	7175	0.587296	55	56	53	57	52	58	51	0.0224993	0.0141491	0.0183242
9204	2014-06-16	18.0703	-67.2687	SW	12	15	0.755793	1	2	19	0.245833	2225.03	0.306	4.33824	1.06037	1.20839	0.0891565	0.433932	0.168091	0.0969863	1.15155	1.4555	8	0.76107	0.728619	71	71	3	3	3 to 3	1	3 to 3	0	4886	1013	510	498	6907	0.56536	53	52	51	54	50	55	49	0.0146967	0.00786818	0.0112824
9207	2014-06-16	18.119	-67.2588	SW	11	12	0	1	0	39	0.1	61.0679	0.3189	4.33333	0	1.20839	0	0.890702	0.0683761	0.00266187	1.2001	1.45385	8	0.648213	0.585163	97	97	4	4	4 to 4	0	4 to 4	0	4886	1061	270	498	6715	0.549644	51	54	50	49	52	53	48	0.0766384	0.0679032	0.0722708
9208	2014-06-17	18.1323	-67.2818	SW	20	29	0.769231	1	0	39	0.18	4337.29	0.2836	4.46154	1.07922	1.20839	0	0.890702	0.123077	0.189057	1.06725	1.49686	8	0.813555	0.805299	48	40	2	2	3 to 2	5	2 to 2	7	4706	648	270	498	6122	0.501105	51	49	50	54	52	48	53	0.0669757	0.0595748	0.0632752
9210	2014-06-17	18.1493	-67.2599	SW	23	24	0.618182	1	0	12	0.183333	29.4311	0.2836	4.31818	0.867301	1.20839	0	0.274062	0.125356	0.00128286	1.06725	1.44877	8	0.670833	0.633794	92	90	4	4	4 to 4	1	4 to 4	1	4742	1061	270	414	6487	0.530981	49	50	48	51	54	52	53	0.0866376	0.0773179	0.0819778
9212	2014-06-17	18.1665	-67.2607	SW	27	30	0.844758	1	4	15	0.314583	4540.87	0.2836	3.15625	1.18518	1.20839	0.178313	0.342578	0.2151	0.19793	1.06725	1.05893	8	0.732814	0.708275	81	78	4	4	4 to 4	-2	3 to 4	-5	4922	1433	270	414	7039	0.576164	49	48	50	54	51	47	46	0.102475	0.0805325	0.091504
9213	2014-06-17	18.1834	-67.2289	SW	23	25	0.802439	1	4	7	0.241667	3471.76	0.2726	4.10976	1.12581	1.20839	0.178313	0.15987	0.165242	0.151329	1.02586	1.37884	8	0.724748	0.705267	83	79	4	4	4 to 4	-1	4 to 4	0	3742	1283	738	186	5949	0.486944	48	49	47	46	50	54	45	0.25301	0.194812	0.223911
9216	2014-08-19	18.2342	-65.4102	E	56	58	0.709957	0.954545	2	36	0.386667	2185.24	0.3691	4.13636	0.99606	1.15347	0.0891565	0.822187	0.264387	0.0952518	1.38901	1.38777	8	0.832732	0.77639	34	56	2	3	2 to 2	9	3 to 3	-1	1506	324	0	396	2226	0.182205	-99999	-99999	-99999	-99999	-99999	-99999	-99999	NA	NA	NA
9217	2014-08-19	18.2763	-65.2289	E	70	72	0.838235	1	4	28	0.5375	11632.6	0.3274	2.52941	1.17603	1.20839	0.178313	0.639479	0.367521	0.507048	1.23208	0.848628	8	0.827385	0.795305	36	44	2	2	2 to 2	-4	2 to 2	-9	3314	3360	282	180	7136	0.584104	-99999	-99999	-99999	-99999	-99999	-99999	-99999	NA	NA	NA
9219	2014-08-19	18.2985	-65.3276	E	10	17	0.827053	0.956522	9	26	1.04167	5053.58	0.4059	2.88043	1.16035	1.15585	0.401204	0.593802	0.712251	0.220279	1.5275	0.966398	8	0.905338	0.841278	12	28	1	2	1 to 1	-2	1 to 2	-7	3452	3678	282	204	7616	0.623394	-99999	-99999	-99999	-99999	-99999	-99999	-99999	NA	NA	NA
9221	2014-08-18	18.3002	-65.32	E	75	75	0	1	0	8	0.1	0	0.3068	4	0	1.20839	0	0.182708	0.0683761	0	1.15456	1.34202	8	0.531576	0.452356	100	100	4	4	4 to 4	0	4 to 4	0	3452	3678	282	204	7616	0.623394	-99999	-99999	-99999	-99999	-99999	-99999	-99999	NA	NA	NA
9224	2014-08-19	18.3066	-65.2301	E	39	40	0.825758	1	3	41	0.816667	2716.93	0.2652	3.37879	1.15853	1.20839	0.133735	0.93638	0.558405	0.118427	0.998009	1.1336	8	0.839207	0.847306	32	24	2	1	2 to 2	-4	1 to 1	-1	3824	3789	282	108	8003	0.655071	-99999	-99999	-99999	-99999	-99999	-99999	-99999	NA	NA	NA
9228	2014-08-20	18.3148	-65.3518	E	54	55	0.838235	1	1	0	0.45	875.943	0.4059	4.14706	1.17603	1.20839	0.0445783	0	0.307692	0.0381812	1.5275	1.39136	8	0.765069	0.67272	69	85	3	4	3 to 3	1	4 to 4	-1	2352	1924	282	300	4858	0.397643	-99999	-99999	-99999	-99999	-99999	-99999	-99999	NA	NA	NA
9231	2014-08-20	18.3179	-65.3518	E	42	44	0	1	1	4	0.188462	0	0.4059	2.5	0	1.20839	0.0445783	0.0913541	0.128863	0	1.5275	0.83876	8	0.515908	0.373309	102	103	4	4	4 to 4	-1	4 to 4	0	2352	1968	282	300	4902	0.401244	-99999	-99999	-99999	-99999	-99999	-99999	-99999	NA	NA	NA
9233	2014-08-18	18.323	-65.3313	E	12	15	0.688515	0.964706	10	45	0.9125	6701.77	0.4059	4.15294	0.965978	1.16574	0.445783	1.02773	0.623932	0.292122	1.5275	1.39333	8	1	0.955031	1	5	1	1	1 to 1	1	1 to 1	1	2510	3054	282	108	5954	0.487354	-99999	-99999	-99999	-99999	-99999	-99999	-99999	NA	NA	NA
9235	2014-08-18	18.3275	-65.3303	E	2	2	0.826441	0.912281	5	22	0.110417	335.59	0.4059	3.52632	1.15949	1.10239	0.222891	0.502448	0.0754986	0.0146279	1.5275	1.18309	8	0.777727	0.687931	64	83	3	4	3 to 3	2	4 to 4	-2	2510	3054	282	108	5954	0.487354	-99999	-99999	-99999	-99999	-99999	-99999	-99999	NA	NA	NA
9236	2014-08-18	18.3503	-65.3204	E	73	77	0.77098	0.980392	5	30	0.933333	1017.95	0.313	2.90196	1.08168	1.1847	0.222891	0.685156	0.638177	0.0443712	1.17789	0.97362	8	0.807362	0.779993	50	51	2	2	2 to 2	-14	2 to 2	-13	2510	3762	282	108	6662	0.545306	-99999	-99999	-99999	-99999	-99999	-99999	-99999	NA	NA	NA
9237	2014-08-20	18.3537	-65.3576	E	46	53	0.762447	0.947368	4	8	0.234615	9400.95	0.3124	3.97368	1.0697	1.14479	0.178313	0.182708	0.160421	0.409775	1.17563	1.33319	8	0.759802	0.723206	73	74	3	3	3 to 3	-2	3 to 3	-2	2024	2351	282	348	5005	0.409675	-99999	-99999	-99999	-99999	-99999	-99999	-99999	NA	NA	NA
9239	2014-06-16	18.1535	-67.3213	SW	34	35	0.828571	0.952381	2	42	0.120833	20.2858	0.2801	4.19048	1.16248	1.15085	0.0891565	0.959218	0.0826211	0.00088423	1.05408	1.40592	8	0.793485	0.783309	57	48	3	2	3 to 3	3	3 to 2	9	4742	660	270	390	6062	0.496194	49	51	-99999	-99999	-99999	-99999	-99999	0.000671924	0.000312014	0.000491969
9241	2014-09-07	18.5191	-67.099	N	42	51	0.757246	1	5	17	0.3375	722.813	0.297	4.35417	1.06241	1.20839	0.222891	0.388255	0.230769	0.0315065	1.11768	1.46084	8	0.768967	0.743577	67	66	3	3	3 to 3	1	3 to 3	0	468	3242	0	192	3902	0.319391	24	23	25	22	26	27	21	0.182667	0.136282	0.159474
9247	2014-09-07	18.4884	-66.9275	N	16	18	0.666667	1	1	41	0.23125	0	0.3312	4	0.935325	1.20839	0.0445783	0.93638	0.15812	0	1.24638	1.34202	8	0.788915	0.746766	59	62	3	3	3 to 3	2	3 to 3	5	0	2138	120	48	2306	0.188753	18	19	20	17	16	21	15	0.175287	0.0450303	0.110158
9248	2014-09-07	18.4845	-66.902	N	13	16	0	0.666667	0	7	0.247917	7.6573	0.3312	4	0	0.805596	0	0.15987	0.169516	0.000333772	1.24638	1.34202	8	0.500357	0.400014	103	102	4	4	4 to 4	0	4 to 4	0	0	2138	120	48	2306	0.188753	18	17	16	19	15	20	13	0.745277	0.249934	0.497605
9249	2014-07-27	18.392	-67.4823	SW	38	48	0.815459	1	6	30	0.758333	2708.57	0.2783	3.98913	1.14408	1.20839	0.26747	0.685156	0.518519	0.118063	1.04731	1.33837	8	0.850209	0.852567	26	23	1	1	1 to 1	-1	1 to 1	1	0	2512	0	0	2512	0.205615	-99999	-99999	-99999	-99999	-99999	-99999	-99999	NA	NA	NA
9253	2014-07-27	18.387	-67.4733	SW	53	57	0.856164	1	15	25	0.739583	3139.94	0.2783	3.78767	1.20119	1.20839	0.668674	0.570963	0.505698	0.136866	1.04731	1.27078	8	0.888171	0.898184	17	12	1	1	1 to 1	-2	1 to 1	0	0	4884	0	0	4884	0.399771	-99999	-99999	-99999	-99999	-99999	-99999	-99999	NA	NA	NA
9256	2014-07-27	18.3816	-67.4871	SW	34	43	0.859322	1	6	39	0.6375	4413.16	0.2783	3.83333	1.20562	1.20839	0.26747	0.890702	0.435897	0.192364	1.04731	1.2861	8	0.877956	0.88591	19	17	1	1	1 to 1	1	1 to 1	-2	0	2542	0	0	2542	0.208071	-99999	-99999	-99999	-99999	-99999	-99999	-99999	NA	NA	NA
9257	2014-07-27	18.3785	-67.4843	SW	55	62	0.771989	0.964706	17	48	0.870833	2266.79	0.2783	3.45294	1.08309	1.16574	0.75783	1.09625	0.595442	0.0988062	1.04731	1.15848	8	0.940988	0.961654	6	3	1	1	1 to 1	0	1 to 1	1	0	2542	0	0	2542	0.208071	-99999	-99999	-99999	-99999	-99999	-99999	-99999	NA	NA	NA
9260	2014-06-10	18.3513	-67.2669	N	4	8	0.637681	0.916667	16	10	0.572917	6588.31	0.2804	4.375	0.894659	1.10769	0.713252	0.228385	0.391738	0.287176	1.05521	1.46783	8	0.825833	0.821998	37	32	2	2	2 to 2	-2	2 to 2	-1	1524	2882	1392	24	5822	0.476549	38	39	40	37	41	36	42	0.0189482	0.00503106	0.0119896
9262	2014-09-08	18.4945	-66.3992	N	36	42	0.898551	0.958333	9	37	0.254167	754.73	0.2831	3.6875	1.26066	1.15804	0.401204	0.845025	0.173789	0.0328977	1.06537	1.23717	8	0.829624	0.824913	35	31	2	2	2 to 2	3	2 to 2	1	378	2817	1462	282	4939	0.404273	2	1	0	6	5	4	3	0.296058	0.11126	0.203659
9267	2014-09-08	18.4841	-66.3322	N	27	34	0.758176	0.988095	15	19	0.347917	669.027	0.296	4.1369	1.06371	1.19401	0.668674	0.433932	0.237892	0.029162	1.11392	1.38795	8	0.823589	0.809822	40	37	2	2	2 to 2	0	2 to 2	0	354	996	508	120	1978	0.161906	1	0	6	5	4	2	3	0.125284	0.0419481	0.0836161
9269	2014-08-26	18.371	-65.5595	E	24	28	0.813853	1	2	4	0.227083	58.8186	0.3425	3.77273	1.14183	1.20839	0.0891565	0.0913541	0.155271	0.00256383	1.28891	1.26577	8	0.704536	0.638504	88	89	4	4	4 to 4	0	4 to 4	1	1770	686	264	84	2804	0.229516	107	108	106	109	105	110	-99999	0.0224652	0.0443958	0.0334305
9270	2014-08-26	18.3638	-65.5389	E	25	27	0.8	1	3	23	0.3	1170.91	0.3188	4.1	1.12239	1.20839	0.133735	0.525286	0.205128	0.0510382	1.19972	1.37557	8	0.782204	0.746237	62	63	3	3	3 to 3	0	3 to 3	2	1650	686	264	84	2684	0.219694	107	108	106	105	109	-99999	-99999	0.0177574	0.0364579	0.0271077
9274	2014-08-26	18.3535	-65.5674	E	49	56	0.843922	1	24	25	0.933333	244.433	0.3425	3.60784	1.18401	1.20839	1.06988	0.570963	0.638177	0.0106545	1.28891	1.21045	8	0.964971	0.951463	3	6	1	1	1 to 1	0	1 to 1	-1	2046	770	282	84	3182	0.260457	107	108	106	105	109	110	-99999	0.0267348	0.0542533	0.0404941
9277	2014-08-28	18.2617	-65.6061	E	12	15	0.5	1	3	33	0.520833	732.667	0.263	4.875	0.701494	1.20839	0.133735	0.753671	0.356125	0.031936	0.98973	1.63558	8	0.780782	0.778434	63	52	3	2	3 to 3	0	3 to 2	4	1212	978	390	108	2688	0.220021	105	106	107	104	103	108	109	0.045647	0.0688328	0.0572399
9281	2014-08-28	18.3491	-67.2702	N	28	33	0.7885	0.95283	24	3	0.704167	2139.32	0.2804	4.12736	1.10625	1.15139	1.06988	0.0685156	0.481481	0.0932503	1.05521	1.38475	8	0.861412	0.864753	25	19	1	1	1 to 1	-3	1 to 1	0	1524	4520	1326	24	7394	0.605222	38	39	40	41	37	42	36	0.0173124	0.00462502	0.0109687
9283	2014-06-10	18.3459	-67.2698	N	35	41	0.877784	0.961165	19	23	0.277083	1160.49	0.2804	3.69417	1.23152	1.16147	0.846987	0.525286	0.189459	0.0505843	1.05521	1.23941	8	0.846523	0.846861	28	26	2	1	2 to 2	3	2 to 1	3	1524	4520	1326	24	7394	0.605222	38	39	40	41	37	42	36	0.0174499	0.00470293	0.0110764
9284	2014-08-28	18.3454	-67.2618	N	5	7	0.450292	1	4	0	0.325	649.944	0.2804	4.78947	0.631755	1.20839	0.178313	0	0.222222	0.0283302	1.05521	1.60689	8	0.662595	0.62584	94	93	4	4	4 to 4	0	4 to 4	0	1524	2426	1392	24	5366	0.439224	39	38	40	41	42	37	36	0.0249438	0.00695729	0.0159506
9285	2014-09-06	18.3145	-67.2469	N	40	59	0.880261	0.981132	6	4	0.335417	715.563	0.2682	3.66038	1.235	1.18559	0.26747	0.0913541	0.229345	0.0311904	1.0093	1.22807	8	0.709115	0.689155	86	80	4	4	4 to 4	-3	4 to 4	0	1524	2306	1572	216	5618	0.459851	42	41	43	40	39	38	44	0.0857671	0.018969	0.052368
9288	2014-09-06	18.2928	-67.2415	N	39	46	0.88914	0.980769	12	5	0.54375	671.405	0.2832	3.19231	1.24745	1.18516	0.534939	0.114193	0.371795	0.0292657	1.06575	1.07103	8	0.755105	0.735305	74	67	3	3	3 to 3	-10	3 to 3	-7	1524	3974	1698	216	7412	0.606696	43	42	41	40	44	39	45	0.170145	0.108535	0.13934
9289	2014-07-20	18.1041	-67.936	SW	23	36	0.774194	0.967742	8	15	0.97	30843.5	0.2752	3.29032	1.08618	1.16941	0.356626	0.342578	0.663248	1.34443	1.03564	1.10392	8	0.954303	0.979538	4	2	1	1	1 to 1	0	1 to 1	0	0	0	0	0	630	0.0515675	-99999	-99999	-99999	-99999	-99999	-99999	-99999	NA	NA	NA
9290	2014-07-30	18.1009	-67.9422	SW	52	58	0.830049	0.965517	6	18	0.7	3397.93	0.2752	4.10345	1.16455	1.16672	0.26747	0.411093	0.478632	0.148111	1.03564	1.37672	8	0.812799	0.809496	49	38	2	2	2 to 2	-7	2 to 2	-5	0	0	0	0	630	0.0515675	-99999	-99999	-99999	-99999	-99999	-99999	-99999	NA	NA	NA
9292	2014-07-30	18.0888	-67.9446	SW	28	33	0.835165	0.928571	11	31	0.679167	2948.51	0.2752	4.03571	1.17173	1.12208	0.490361	0.707994	0.464387	0.128522	1.03564	1.354	8	0.870009	0.878244	20	18	1	1	1 to 1	3	1 to 1	0	0	0	0	0	630	0.0515675	-99999	-99999	-99999	-99999	-99999	-99999	-99999	NA	NA	NA
9293	2014-08-01	18.0792	-67.9395	SW	9	20	0.911111	1	5	22	0.827083	3598.39	0.301	3.75	1.27828	1.20839	0.222891	0.502448	0.565527	0.156849	1.13273	1.25814	8	0.849927	0.838435	27	29	2	2	1 to 2	-3	2 to 2	-1	0	240	0	0	240	0.0196448	-99999	-99999	-99999	-99999	-99999	-99999	-99999	NA	NA	NA
9298	2014-07-31	18.0679	-67.8526	SW	40	49	0.75	1	5	59	0.3625	1129.67	0.3618	3.625	1.05224	1.20839	0.222891	1.34747	0.247863	0.0492407	1.36154	1.2162	8	0.901066	0.862942	14	20	1	1	1 to 1	3	2 to 1	7	0	0	0	0	144	0.0117869	-99999	-99999	-99999	-99999	-99999	-99999	-99999	NA	NA	NA
9299	2014-07-31	18.0588	-67.9141	SW	29	30	0.714286	1	1	10	0.314583	2646.55	0.301	3.28571	1.00213	1.20839	0.0445783	0.228385	0.2151	0.11536	1.13273	1.10237	8	0.678443	0.632366	91	91	4	4	4 to 4	-1	4 to 4	-2	0	144	0	0	144	0.0117869	-99999	-99999	-99999	-99999	-99999	-99999	-99999	NA	NA	NA
9302	2014-07-31	18.0544	-67.8645	SW	42	50	0.933333	1	4	22	0.749167	14766	0.3618	3.71875	1.30945	1.20839	0.178313	0.502448	0.512251	0.643631	1.36154	1.24766	8	0.935713	0.904576	7	11	1	1	1 to 1	1	1 to 1	0	0	144	0	0	144	0.0117869	-99999	-99999	-99999	-99999	-99999	-99999	-99999	NA	NA	NA
9303	2014-07-30	18.052	-67.9075	SW	51	56	0.911111	0.9	5	6	0.3875	1914.53	0.301	4	1.27828	1.08755	0.222891	0.137031	0.264957	0.0834519	1.13273	1.34202	8	0.745609	0.713078	77	77	3	3	3 to 3	-1	3 to 3	-3	0	144	0	0	144	0.0117869	-99999	-99999	-99999	-99999	-99999	-99999	-99999	NA	NA	NA
9304	2014-07-31	18.05	-67.8882	SW	40	44	0.819048	1	8	5	0.697917	3577.02	0.3049	4.04762	1.14911	1.20839	0.356626	0.114193	0.477208	0.155918	1.14741	1.35799	8	0.801768	0.778193	51	53	2	3	2 to 2	-5	2 to 3	-7	0	450	0	0	450	0.0368339	-99999	-99999	-99999	-99999	-99999	-99999	-99999	NA	NA	NA
9305	2014-08-29	18.2013	-65.5095	E	52	53	0.588235	1	6	30	0.304167	605.461	0.3837	3.85294	0.825287	1.20839	0.26747	0.685156	0.207977	0.0263912	1.44395	1.29268	8	0.800485	0.728769	54	70	3	3	3 to 3	3	3 to 3	-2	1008	216	0	12	1236	0.10117	105	-99999	-99999	-99999	-99999	-99999	-99999	0.00205801	0.00149299	0.0017755
9306	2014-08-29	18.1906	-65.5145	E	24	24	0.724638	0.869565	18	18	0.345833	1576.42	0.3837	4.26087	1.01666	1.05078	0.802409	0.411093	0.236467	0.0687141	1.44395	1.42954	8	0.86798	0.809876	22	36	1	2	2 to 1	5	2 to 2	5	1026	228	0	156	1410	0.115413	105	-99999	-99999	-99999	-99999	-99999	-99999	0.00201856	0.00146437	0.00174147
9307	2014-08-25	18.1845	-65.5028	E	28	36	0.82449	1	11	30	0.258333	98.7017	0.3837	3.88	1.15675	1.20839	0.490361	0.685156	0.176638	0.00430228	1.44395	1.30176	8	0.869015	0.811119	21	35	1	2	1 to 1	5	2 to 2	5	1026	228	0	156	1410	0.115413	-99999	-99999	-99999	-99999	-99999	-99999	-99999	NA	NA	NA
9308	2014-08-29	18.1799	-65.5246	E	33	33	0.768116	0.916667	6	25	0.35	1590.94	0.3837	4.04167	1.07766	1.10769	0.26747	0.570963	0.239316	0.069347	1.44395	1.356	8	0.824012	0.757041	38	61	2	3	2 to 2	6	3 to 3	0	1386	708	84	204	2382	0.194974	105	104	-99999	-99999	-99999	-99999	-99999	0.00341909	0.00304853	0.00323381
9309	2014-08-29	18.176	-65.5317	E	37	42	0.894737	0.9	12	15	0.2875	2878.78	0.3837	3.8	1.2553	1.08755	0.534939	0.342578	0.196581	0.125482	1.44395	1.27492	8	0.841334	0.777856	31	55	2	3	2 to 2	3	2 to 3	-4	1302	624	0	204	2130	0.174347	105	104	-99999	-99999	-99999	-99999	-99999	0.00351214	0.00314156	0.00332685
9310	2014-08-25	18.1741	-65.4511	E	40	46	0.883856	1	14	40	0.50625	139.281	0.3487	3.61905	1.24004	1.20839	0.624096	0.913541	0.346154	0.00607107	1.31224	1.21421	8	0.922417	0.896559	10	13	1	1	1 to 1	1	1 to 1	1	1674	1842	480	384	4380	0.358517	-99999	-99999	-99999	-99999	-99999	-99999	-99999	NA	NA	NA
9311	2014-08-25	18.1739	-65.4647	E	23	25	0.676346	1	24	23	0.345833	2633.08	0.3274	4.18966	0.948905	1.20839	1.06988	0.525286	0.236467	0.114773	1.23208	1.40565	8	0.905849	0.889592	11	16	1	1	1 to 1	3	1 to 1	0	1674	1842	480	384	4380	0.358517	-99999	-99999	-99999	-99999	-99999	-99999	-99999	NA	NA	NA
9316	2014-09-19	18.1526	-65.2948	E	33	40	0.863636	1	0	26	0.241667	754.283	0.3327	3.83333	1.21167	1.20839	0	0.593802	0.165242	0.0328782	1.25203	1.2861	8	0.772645	0.726304	65	72	3	3	3 to 3	2	3 to 3	-2	1614	2271	210	384	4479	0.36662	-99999	-99999	-99999	-99999	-99999	-99999	-99999	NA	NA	NA
9317	2014-09-19	18.1482	-65.2977	E	17	21	0	1	0	6	0.175	1951.17	0.3327	5	0	1.20839	0	0.137031	0.119658	0.0850488	1.25203	1.67752	8	0.601936	0.521167	98	99	4	4	4 to 4	1	4 to 4	0	1614	2088	210	384	4296	0.351641	-99999	-99999	-99999	-99999	-99999	-99999	-99999	NA	NA	NA
9326	2014-08-27	18.0929	-65.707	E	47	51	0.841026	1	18	35	0.625	228.396	0.2834	3.30303	1.17995	1.20839	0.802409	0.799348	0.42735	0.0099555	1.0665	1.10818	8	0.887125	0.893828	18	14	1	1	1 to 1	-2	1 to 1	-1	1944	2658	534	558	5694	0.466072	99	100	98	101	102	103	97	0.0860178	0.0959055	0.0909616
9328	2014-08-27	18.0849	-65.7133	E	80	84	0.873016	0.972222	24	23	0.416667	1048.96	0.3039	2.875	1.22483	1.17483	1.06988	0.525286	0.2849	0.0457228	1.14365	0.964574	8	0.864494	0.854177	23	22	1	1	1 to 1	-2	1 to 1	0	1944	2658	534	558	5694	0.466072	99	98	100	101	97	102	96	0.117776	0.110479	0.114127
9329	2014-09-08	18.4796	-66.2097	N	7	8	0.742105	0.95	3	28	0.13125	221.269	0.3218	4.25	1.04116	1.14797	0.133735	0.639479	0.0897436	0.00964484	1.21101	1.42589	8	0.765728	0.724616	68	73	3	3	3 to 3	6	3 to 3	4	1144	4590	1116	602	7452	0.60997	120	119	3	118	4	5	6	0.480929	0.175162	0.328045
9331	2014-08-06	17.9955	-67.3427	SW	48	51	0.91133	0.931034	27	25	0.275	1418.04	0.2741	3.67241	1.27858	1.12506	1.20361	0.570963	0.188034	0.0618104	1.0315	1.23211	8	0.899163	0.913945	15	8	1	1	1 to 1	-2	1 to 1	2	3706	1158	780	366	6010	0.491937	-99999	-99999	-99999	-99999	-99999	-99999	-99999	NA	NA	NA
9332	2014-08-06	17.9587	-67.3128	SW	57	58	0	1	2	30	0.141667	1729.05	0.2743	5	0	1.20839	0.0891565	0.685156	0.0968661	0.0753668	1.03225	1.67752	8	0.653673	0.618825	96	95	4	4	4 to 4	-1	4 to 4	1	3538	984	780	366	5668	0.463944	56	-99999	-99999	-99999	-99999	-99999	-99999	6.41e-05	3.07e-05	4.74e-05
9335	2014-08-06	17.9493	-67.327	SW	52	54	0.912605	1	19	10	0.23125	860.805	0.2648	3.21429	1.28037	1.20839	0.846987	0.228385	0.15812	0.0375213	0.996504	1.07841	8	0.784009	0.78122	61	50	3	2	3 to 3	-6	2 to 2	-5	3556	1317	1284	564	6721	0.550135	-99999	-99999	-99999	-99999	-99999	-99999	-99999	NA	NA	NA
9338	2014-12-02	18.0783	-65.5422	E	13	22	0.773333	1	6	27	0.535417	319.23	0.3384	4.18	1.08498	1.20839	0.26747	0.61664	0.366097	0.0139148	1.27348	1.40241	8	0.837581	0.800873	33	42	2	2	2 to 2	0	2 to 2	0	2346	2412	480	720	5958	0.487681	-99999	-99999	-99999	-99999	-99999	-99999	-99999	NA	NA	NA
9339	2014-12-03	18.0793	-65.477	E	36	40	0.820565	1	1	12	0.204167	2127.61	0.319	4.03125	1.15124	1.20839	0.0445783	0.274062	0.139601	0.0927397	1.20047	1.3525	8	0.734144	0.688364	80	82	4	4	4 to 4	1	4 to 4	0	2058	2358	480	924	5820	0.476385	-99999	-99999	-99999	-99999	-99999	-99999	-99999	NA	NA	NA
9341	2014-12-02	18.0866	-65.5779	E	57	64	0.856216	0.973333	14	32	0.95	3727.46	0.3384	3.24667	1.20126	1.17617	0.624096	0.730833	0.649573	0.162475	1.27348	1.08927	8	0.928117	0.909667	9	9	1	1	1 to 1	-2	1 to 1	-1	2442	2262	480	720	5904	0.483261	-99999	-99999	-99999	-99999	-99999	-99999	-99999	NA	NA	NA
9343	2014-12-01	18.0889	-65.3612	E	74	74	0.833333	1	0	3	0.2	342.052	0.3351	4.16667	1.16916	1.20839	0	0.0685156	0.136752	0.0149096	1.26106	1.39793	8	0.706347	0.645177	87	88	4	4	4 to 4	2	4 to 4	0	1638	2586	210	924	5358	0.438569	-99999	-99999	-99999	-99999	-99999	-99999	-99999	NA	NA	NA
9345	2014-12-02	18.0925	-65.4546	E	3	5	0.638095	1	1	36	0.235417	92.0551	0.3221	4.73333	0.89524	1.20839	0.0445783	0.822187	0.160969	0.00401256	1.21214	1.58805	8	0.797565	0.76269	55	59	3	3	3 to 3	4	3 to 3	5	1674	2250	480	780	5184	0.424327	-99999	-99999	-99999	-99999	-99999	-99999	-99999	NA	NA	NA
9351	2014-12-01	18.1054	-65.3977	E	23	28	0.795322	0.894737	0	14	0.13125	3670.26	0.3376	4.10526	1.11583	1.08119	0	0.319739	0.0897436	0.159982	1.27047	1.37733	8	0.72752	0.6691	82	86	4	4	4 to 4	2	4 to 4	1	1134	2058	210	780	4182	0.34231	-99999	-99999	-99999	-99999	-99999	-99999	-99999	NA	NA	NA
9353	2014-12-01	18.1091	-65.4005	E	9	12	0.866667	1	2	34	0.19375	559.999	0.3376	4.16667	1.21592	1.20839	0.0891565	0.77651	0.132479	0.0244096	1.27047	1.39793	8	0.821711	0.782288	41	49	2	2	2 to 2	9	3 to 2	5	1650	1674	480	492	4296	0.351641	-99999	-99999	-99999	-99999	-99999	-99999	-99999	NA	NA	NA
9359	2014-11-29	18.362	-65.5124	E	80	82	0	1	1	0	0.141667	13.6924	0.3188	4	0	1.20839	0.0445783	0	0.0968661	0.000596832	1.19972	1.34202	8	0.522992	0.434749	101	101	4	4	4 to 4	1	4 to 4	0	1458	686	264	204	2612	0.2138	107	-99999	-99999	-99999	-99999	-99999	-99999	0.0094294	0.0261147	0.017772
9134	2014-07-14	17.8779	-66.1584	SW	87	92	0.834677	1	12	41	0.925	2321.24	0.2885	3.09375	1.29185	1.34498	0.473113	0.948615	0.632479	0.109832	1.24772	1.22777	9	0.893553	0.901195	14	10	1	1	1 to 1	-2	1 to 1	-1	0	1080	0	768	1848	0.151265	83	84	82	81	80	85	86	0.0202425	0.026738	0.0234903
9135	2014-07-17	17.8774	-66.124	SW	79	89	0.886243	1	2	61	1.4625	1532.35	0.317	3.55357	1.37166	1.34498	0.0788522	1.41135	1	0.0725043	1.37098	1.41026	9	0.989858	1	2	1	1	1	1 to 1	-1	1 to 1	0	0	1013	0	480	1493	0.122207	83	84	85	86	87	88	82	0.0250103	0.0280347	0.0265225
9142	2014-07-14	17.9266	-66.0893	SW	33	41	0.818182	1	2	21	0.254167	835.338	0.3025	3.86364	1.26632	1.34498	0.0788522	0.485876	0.173789	0.0395248	1.30827	1.53331	9	0.76517	0.735865	75	76	3	3	4 to 3	3	3 to 3	0	708	938	750	360	2756	0.225587	85	86	87	84	88	83	89	0.0577195	0.0382044	0.047962
9144	2014-07-15	17.9423	-66.0244	SW	7	10	0.848485	1	2	21	0.502083	2817.54	0.2784	3.5	1.31322	1.34498	0.0788522	0.485876	0.343305	0.133314	1.20404	1.389	9	0.772743	0.760664	74	65	3	3	3 to 3	-9	3 to 3	-3	708	1032	906	360	3006	0.246051	88	87	89	86	90	85	91	0.0752992	0.0378255	0.0565624
9145	2014-07-17	17.9445	-66.0819	SW	19	22	0.728509	0.96875	21	19	0.354167	5630.67	0.2905	4.39583	1.12753	1.30295	0.827948	0.439602	0.242165	0.26642	1.25637	1.74451	9	0.885097	0.889608	15	15	1	1	1 to 1	4	1 to 1	2	708	648	750	360	2466	0.20185	85	86	87	88	84	89	83	0.0766746	0.0488654	0.06277
9146	2014-07-15	17.949	-65.9875	SW	60	78	0.892038	0.974359	3	3	0.3375	1598.54	0.2889	3.4359	1.38063	1.31049	0.118278	0.0694108	0.230769	0.0756365	1.24945	1.36356	9	0.712035	0.679976	90	87	4	4	4 to 4	-3	4 to 4	-1	708	1362	438	168	2676	0.219039	90	89	91	88	87	86	92	0.0807081	0.0469445	0.0638263
9147	2014-07-14	17.9582	-66.0038	SW	23	27	0.777841	1	28	24	0.304167	2097.9	0.2784	4.43204	1.20388	1.34498	1.10393	0.555287	0.207977	0.0992641	1.20404	1.75888	9	0.918345	0.937903	10	6	1	1	1 to 1	-1	1 to 1	1	708	684	906	168	2466	0.20185	89	90	88	87	91	86	85	0.107967	0.0505929	0.0792797
9148	2014-07-15	18.0162	-65.8193	SW	34	36	0.810811	1	11	18	0.2625	1089	0.3172	4.2027	1.25491	1.34498	0.433687	0.416465	0.179487	0.0515271	1.37184	1.66787	9	0.825325	0.799587	44	49	2	2	2 to 2	3	2 to 2	-1	1794	1644	1452	198	5088	0.416469	94	95	96	93	97	92	98	0.138022	0.093758	0.11589
9152	2014-08-19	18.0982	-65.3285	E	67	75	0.756742	1	10	24	0.942308	8649.14	0.3165	2.83871	1.17123	1.34498	0.394261	0.555287	0.644313	0.409242	1.36882	1.12656	9	0.861419	0.843976	23	25	1	1	1 to 1	-5	1 to 1	-5	1638	2574	210	444	4866	0.398297	-99999	-99999	-99999	-99999	-99999	-99999	-99999	NA	NA	NA
9153	2014-08-20	18.2123	-65.3955	E	72	72	0.666667	1	0	5	0.120833	0	0.3691	4.25	1.03182	1.34498	0	0.115685	0.0826211	0	1.5963	1.68664	9	0.719381	0.637069	89	96	4	4	4 to 4	2	4 to 4	-1	1350	822	0	576	2748	0.224932	-99999	-99999	-99999	-99999	-99999	-99999	-99999	NA	NA	NA
9154	2014-05-29	17.867	-67.124	SW	72	87	0.9101	1	20	37	0.779167	1811.9	0.2827	3.33871	1.40858	1.34498	0.788522	0.856067	0.532764	0.0857319	1.22264	1.32499	9	0.928909	0.947983	6	5	1	1	1 to 1	-1	1 to 1	-2	4419	4186	3024	588	12217	1	59	58	60	57	56	61	62	0.00182532	0.00428922	0.00305727
9155	2014-05-29	17.872	-67.0763	SW	59	77	0.866667	0.967742	15	40	0.366667	1374.09	0.2748	2.8871	1.34136	1.30159	0.591391	0.925478	0.250712	0.0650164	1.18847	1.14576	9	0.836256	0.840306	36	27	2	2	2 to 2	-7	1 to 2	-1	4599	4189	2760	564	12112	0.991405	60	59	61	58	62	63	57	0.00175236	0.00428228	0.00301732
9156	2014-05-28	17.876	-67.1168	SW	77	81	0.904762	1	0	2	0.1375	285.516	0.2952	3.64286	1.40032	1.34498	0	0.0462739	0.0940171	0.0135094	1.2767	1.44569	9	0.690331	0.649484	93	94	4	4	4 to 4	-1	4 to 4	-2	5122	3123	3024	588	11857	0.970533	59	58	60	57	61	56	62	0.00198028	0.00468917	0.00333473
9157	2014-05-28	17.8962	-67.0072	SW	54	62	0.816358	0.938272	5	27	0.516667	2279.9	0.3061	3.43827	1.2635	1.26195	0.19713	0.624698	0.353276	0.107875	1.32384	1.3645	9	0.797818	0.773279	60	60	3	3	3 to 3	-6	3 to 3	-7	3448	5153	2220	648	11469	0.938774	64	63	62	61	60	65	59	0.0291683	0.0314125	0.0302904
9160	2014-05-29	17.9018	-67.0699	SW	49	55	0.844367	1	4	29	0.235417	2162.29	0.2997	3.63095	1.30685	1.34498	0.157704	0.670971	0.160969	0.102311	1.29616	1.44096	9	0.79587	0.775045	61	59	3	3	3 to 3	-3	3 to 3	0	4518	3186	3360	510	11574	0.947368	60	61	62	63	59	58	64	0.00207711	0.00539589	0.0037365
9161	2014-05-28	17.905	-67.034	SW	57	61	0.844805	0.946429	6	24	0.425	2988.27	0.3061	3.58929	1.30752	1.27293	0.236556	0.555287	0.290598	0.141392	1.32384	1.42443	9	0.804668	0.781618	57	57	3	3	2 to 3	-5	2 to 3	-5	4324	3615	3360	558	11857	0.970533	63	62	61	60	64	59	58	0.001906	0.00478238	0.00334419
9162	2014-05-30	17.9044	-66.9287	SW	42	42	0.816667	0.9375	6	39	0.120833	176.536	0.3064	4.21875	1.26397	1.26092	0.236556	0.902341	0.0826211	0.00835296	1.32514	1.67424	9	0.829423	0.811558	40	41	2	2	2 to 2	11	2 to 2	9	3537	3566	954	372	8429	0.68994	65	64	63	62	-99999	-99999	-99999	0.0627004	0.063689	0.0631947
9164	2014-05-30	17.9068	-66.9433	SW	43	43	0.770936	0.965517	3	23	0.110417	94.6665	0.3064	4.58621	1.1932	1.2986	0.118278	0.53215	0.0754986	0.00447923	1.32514	1.82006	9	0.781931	0.753746	68	67	3	3	3 to 3	7	3 to 3	8	3837	3936	2502	648	10923	0.894082	65	64	63	62	61	-99999	-99999	0.056582	0.0578889	0.0572355
9165	2014-05-27	17.9065	-66.916	SW	40	42	0.683824	0.941176	10	42	0.172917	115.05	0.284	4.17647	1.05837	1.26586	0.394261	0.971752	0.118234	0.00544368	1.22826	1.65746	9	0.822731	0.817893	46	36	2	2	2 to 2	3	2 to 2	8	3537	3566	954	372	8429	0.68994	65	64	63	-99999	-99999	-99999	-99999	0.0712435	0.0722537	0.0717486
9167	2014-06-19	17.918	-67.3118	SW	45	48	0.832512	1	7	42	0.489583	2432.06	0.2648	3.62069	1.2885	1.34498	0.275983	0.971752	0.334758	0.115075	1.14522	1.43689	9	0.848951	0.862224	29	20	2	1	2 to 2	1	1 to 1	5	3376	1245	1032	564	6217	0.508881	56	-99999	-99999	-99999	-99999	-99999	-99999	6.09e-05	2.92e-05	4.5e-05
9170	2014-06-20	17.9217	-67.3207	SW	58	62	0.917496	0.894737	6	43	0.416667	1278.98	0.2648	3.5	1.42003	1.2034	0.236556	0.994889	0.2849	0.0605159	1.14522	1.389	9	0.827013	0.835519	41	30	2	2	2 to 2	-2	2 to 2	0	3286	1587	1284	402	6559	0.536875	-99999	-99999	-99999	-99999	-99999	-99999	-99999	NA	NA	NA
9173	2014-06-19	17.9235	-67.315	SW	62	63	0.7	1	0	4	0.1	183.862	0.2648	3	1.08341	1.34498	0	0.0925478	0.0683761	0.00869958	1.14522	1.19057	9	0.605881	0.566338	99	98	4	4	4 to 4	-1	4 to 4	0	3286	1587	1284	402	6559	0.536875	56	-99999	-99999	-99999	-99999	-99999	-99999	6.03e-05	2.89e-05	4.46e-05
9174	2014-05-27	17.9198	-66.9319	SW	41	43	0.833333	1	1	20	0.213636	281.686	0.3064	4.23077	1.28977	1.34498	0.0394261	0.462739	0.146076	0.0133282	1.32514	1.67901	9	0.77371	0.74374	73	73	3	3	3 to 3	4	4 to 3	5	3333	2754	3084	378	9549	0.781616	65	64	63	62	-99999	-99999	-99999	0.0815878	0.0828243	0.0822061
9176	2014-05-30	17.9222	-66.9078	SW	41	42	0.844444	0.8	0	27	0.120833	142.26	0.2819	4.2	1.30697	1.07598	0	0.624698	0.0826211	0.00673115	1.21918	1.66679	9	0.734722	0.712119	84	81	4	4	4 to 4	2	4 to 4	4	3459	3560	1014	102	8135	0.665875	65	64	63	-99999	-99999	-99999	-99999	0.115848	0.117307	0.116577
9177	2014-06-20	17.927	-67.3084	SW	62	64	0.823529	1	2	19	0.264583	1909.69	0.2648	4.08824	1.2746	1.34498	0.0788522	0.439602	0.180912	0.0903585	1.14522	1.62244	9	0.758545	0.752173	78	68	4	3	4 to 4	2	3 to 3	1	3376	1245	1032	564	6217	0.508881	56	-99999	-99999	-99999	-99999	-99999	-99999	6.38e-05	3.06e-05	4.72e-05
9178	2014-05-28	17.9304	-67.0884	SW	15	22	0.662626	0.977778	17	1	0.55	4746.48	0.2869	4.52222	1.02556	1.31509	0.670243	0.0231369	0.376068	0.224584	1.2408	1.79467	9	0.81911	0.811611	48	40	2	2	2 to 2	-7	2 to 2	-4	3776	3192	3739	558	11265	0.922076	60	61	59	58	62	63	57	0.0036012	0.00945718	0.00652919
9187	2014-06-13	17.9456	-66.6975	SW	37	42	0.806818	1	10	0	0.452083	3266.39	0.2423	4.09091	1.24873	1.34498	0.394261	0	0.309117	0.154552	1.04791	1.6235	9	0.751925	0.758661	80	66	4	3	3 to 4	-7	3 to 3	-3	2674	2832	588	96	6190	0.506671	67	68	66	69	-99999	-99999	-99999	0.126437	0.0907246	0.108581
9188	2014-05-27	17.9484	-66.9032	SW	8	20	0.538095	0.952381	5	22	0.891667	3594.94	0.2819	4.47619	0.832822	1.28093	0.19713	0.509013	0.609687	0.170098	1.21918	1.7764	9	0.809913	0.803648	54	45	3	2	2 to 3	-6	2 to 2	-2	2685	2150	1284	102	6221	0.509208	65	64	66	63	-99999	-99999	-99999	1	1	1
9191	2014-06-19	17.9525	-67.2288	SW	21	24	0	1	0	40	0.120833	215.78	0.2595	5	0	1.34498	0	0.925478	0.0826211	0.0102098	1.1223	1.98428	9	0.671712	0.649899	95	93	4	4	4 to 4	1	4 to 4	1	4504	1163	1968	414	8049	0.658836	56	57	55	58	59	53	52	0.0161795	0.0113599	0.0137697
9195	2014-06-16	18.1013	-67.4213	SW	50	52	0.931159	0.916667	5	29	0.266667	1371.47	0.2845	4.02083	1.44118	1.2329	0.19713	0.670971	0.182336	0.0648924	1.23042	1.59569	9	0.8124	0.804995	51	44	2	2	3 to 2	5	2 to 2	5	3886	1341	1284	510	7021	0.574691	-99999	-99999	-99999	-99999	-99999	-99999	-99999	NA	NA	NA
9198	2014-05-20	17.9681	-66.7723	SW	9	12	0.419118	1	4	41	0.327083	1952.86	0.2424	4.76471	0.648678	1.34498	0.157704	0.948615	0.223647	0.0924011	1.04834	1.8909	9	0.780441	0.793309	70	51	3	2	3 to 3	-1	3 to 2	7	2710	1394	828	96	5028	0.411558	66	67	65	68	-99999	-99999	-99999	0.49947	0.392833	0.446151
9199	2014-06-16	18.0848	-67.4179	SW	36	39	0.561497	0.941176	4	12	0.394	3086.96	0.2845	4.26471	0.869042	1.26586	0.157704	0.277643	0.269402	0.146062	1.23042	1.69247	9	0.725591	0.699322	87	84	4	4	4 to 4	-2	4 to 4	-1	4246	1293	1284	510	7333	0.600229	-99999	-99999	-99999	-99999	-99999	-99999	-99999	NA	NA	NA
9200	2014-06-20	17.9868	-67.3314	SW	28	34	0.778151	0.885714	8	38	0.30625	2576.92	0.2743	4.02857	1.20436	1.19127	0.315409	0.879204	0.209402	0.121929	1.18631	1.59876	9	0.823591	0.825211	45	34	2	2	2 to 2	0	2 to 2	5	3706	984	510	366	5566	0.455595	-99999	-99999	-99999	-99999	-99999	-99999	-99999	NA	NA	NA
9201	2014-06-20	17.9937	-67.2341	SW	10	28	0.863248	0.888889	17	3	0.6125	1390.74	0.296	4.11111	1.33607	1.19554	0.670243	0.0694108	0.418803	0.0658039	1.28016	1.63152	9	0.818789	0.805337	49	43	2	2	2 to 2	-12	2 to 2	-9	4404	1463	918	390	7175	0.587296	55	56	53	57	52	58	51	0.0224993	0.0141491	0.0183242
9204	2014-06-16	18.0703	-67.2687	SW	12	15	0.755793	1	2	19	0.245833	2225.03	0.306	4.33824	1.16976	1.34498	0.0788522	0.439602	0.168091	0.105279	1.32341	1.72165	9	0.779993	0.751646	71	69	3	3	3 to 3	1	3 to 3	2	4886	1013	510	498	6907	0.56536	53	52	51	54	50	55	49	0.0146967	0.00786818	0.0112824
9207	2014-06-16	18.119	-67.2588	SW	11	12	0	1	0	39	0.1	61.0679	0.3189	4.33333	0	1.34498	0	0.902341	0.0683761	0.00288948	1.3792	1.71971	9	0.66528	0.603667	97	97	4	4	4 to 4	0	4 to 4	0	4886	1061	270	498	6715	0.549644	51	54	50	49	52	53	48	0.0766384	0.0679032	0.0722708
9208	2014-06-17	18.1323	-67.2818	SW	20	29	0.769231	1	0	39	0.18	4337.29	0.2836	4.46154	1.19056	1.34498	0	0.902341	0.123077	0.205223	1.22653	1.77059	9	0.830547	0.827667	39	32	2	2	3 to 2	14	2 to 2	15	4706	648	270	498	6122	0.501105	51	49	50	54	52	48	53	0.0669757	0.0595748	0.0632752
9210	2014-06-17	18.1493	-67.2599	SW	23	24	0.618182	1	0	12	0.183333	29.4311	0.2836	4.31818	0.956774	1.34498	0	0.277643	0.125356	0.00139256	1.22653	1.7137	9	0.693387	0.660703	92	90	4	4	4 to 4	1	4 to 4	1	4742	1061	270	414	6487	0.530981	49	50	48	51	54	52	53	0.0866376	0.0773179	0.0819778
9212	2014-06-17	18.1665	-67.2607	SW	27	30	0.844758	1	4	15	0.314583	4540.87	0.2836	3.15625	1.30745	1.34498	0.157704	0.347054	0.2151	0.214855	1.22653	1.25258	9	0.744949	0.723469	82	79	4	4	4 to 4	-3	3 to 4	-6	4922	1433	270	414	7039	0.576164	49	48	50	54	51	47	46	0.102475	0.0805325	0.091504
9213	2014-06-17	18.1834	-67.2289	SW	23	25	0.802439	1	4	7	0.241667	3471.76	0.2726	4.10976	1.24195	1.34498	0.157704	0.161959	0.165242	0.164269	1.17896	1.63098	9	0.742468	0.72756	83	78	4	4	4 to 4	-1	4 to 4	1	3742	1283	738	186	5949	0.486944	48	49	47	46	50	54	45	0.25301	0.194812	0.223911
9216	2014-08-19	18.2342	-65.4102	E	56	58	0.709957	0.954545	2	36	0.386667	2185.24	0.3691	4.13636	1.09882	1.28384	0.0788522	0.83293	0.264387	0.103397	1.5963	1.64154	9	0.847344	0.792837	31	52	2	2	2 to 2	12	3 to 2	3	1506	324	0	396	2226	0.182205	-99999	-99999	-99999	-99999	-99999	-99999	-99999	NA	NA	NA
9217	2014-08-19	18.2763	-65.2289	E	70	72	0.838235	1	4	28	0.5375	11632.6	0.3274	2.52941	1.29736	1.34498	0.157704	0.647834	0.367521	0.550405	1.41596	1.00381	9	0.833283	0.80268	38	46	2	2	2 to 2	-6	2 to 2	-11	3314	3360	282	180	7136	0.584104	-99999	-99999	-99999	-99999	-99999	-99999	-99999	NA	NA	NA
9219	2014-08-19	18.2985	-65.3276	E	10	17	0.827053	0.956522	9	26	1.04167	5053.58	0.4059	2.88043	1.28005	1.2865	0.354835	0.601561	0.712251	0.239115	1.75546	1.14312	9	0.905407	0.839725	11	28	1	2	1 to 1	-1	1 to 2	-7	3452	3678	282	204	7616	0.623394	-99999	-99999	-99999	-99999	-99999	-99999	-99999	NA	NA	NA
9221	2014-08-18	18.3002	-65.32	E	75	75	0	1	0	8	0.1	0	0.3068	4	0	1.34498	0	0.185096	0.0683761	0	1.32687	1.58742	9	0.554175	0.476242	100	100	4	4	4 to 4	0	4 to 4	0	3452	3678	282	204	7616	0.623394	-99999	-99999	-99999	-99999	-99999	-99999	-99999	NA	NA	NA
9224	2014-08-19	18.3066	-65.2301	E	39	40	0.825758	1	3	41	0.816667	2716.93	0.2652	3.37879	1.27804	1.34498	0.118278	0.948615	0.558405	0.128554	1.14695	1.34089	9	0.843003	0.854724	32	23	2	1	2 to 2	-4	1 to 1	0	3824	3789	282	108	8003	0.655071	-99999	-99999	-99999	-99999	-99999	-99999	-99999	NA	NA	NA
9228	2014-08-20	18.3148	-65.3518	E	54	55	0.838235	1	1	0	0.45	875.943	0.4059	4.14706	1.29736	1.34498	0.0394261	0	0.307692	0.041446	1.75546	1.64578	9	0.789882	0.699097	65	85	3	4	3 to 3	5	4 to 4	-1	2352	1924	282	300	4858	0.397643	-99999	-99999	-99999	-99999	-99999	-99999	-99999	NA	NA	NA
9231	2014-08-20	18.3179	-65.3518	E	42	44	0	1	1	4	0.188462	0	0.4059	2.5	0	1.34498	0.0394261	0.0925478	0.128863	0	1.75546	0.99214	9	0.534609	0.388357	102	103	4	4	4 to 4	-1	4 to 4	0	2352	1968	282	300	4902	0.401244	-99999	-99999	-99999	-99999	-99999	-99999	-99999	NA	NA	NA
9233	2014-08-18	18.323	-65.3313	E	12	15	0.688515	0.964706	10	45	0.9125	6701.77	0.4059	4.15294	1.06563	1.29751	0.394261	1.04116	0.623932	0.3171	1.75546	1.64812	9	1	0.954872	1	3	1	1	1 to 1	1	1 to 1	3	2510	3054	282	108	5954	0.487354	-99999	-99999	-99999	-99999	-99999	-99999	-99999	NA	NA	NA
9235	2014-08-18	18.3275	-65.3303	E	2	2	0.826441	0.912281	5	22	0.110417	335.59	0.4059	3.52632	1.2791	1.227	0.19713	0.509013	0.0754986	0.0158787	1.75546	1.39944	9	0.793121	0.70304	63	83	3	4	3 to 3	3	4 to 4	-2	2510	3054	282	108	5954	0.487354	-99999	-99999	-99999	-99999	-99999	-99999	-99999	NA	NA	NA
9236	2014-08-18	18.3503	-65.3204	E	73	77	0.77098	0.980392	5	30	0.933333	1017.95	0.313	2.90196	1.19326	1.31861	0.19713	0.694108	0.638177	0.0481653	1.35368	1.15166	9	0.809855	0.783471	55	56	3	3	2 to 3	-19	2 to 3	-18	2510	3762	282	108	6662	0.545306	-99999	-99999	-99999	-99999	-99999	-99999	-99999	NA	NA	NA
9237	2014-08-20	18.3537	-65.3576	E	46	53	0.762447	0.947368	4	8	0.234615	9400.95	0.3124	3.97368	1.18006	1.27419	0.157704	0.185096	0.160421	0.444814	1.35108	1.57698	9	0.777381	0.744328	72	72	3	3	3 to 3	-1	3 to 3	0	2024	2351	282	348	5005	0.409675	-99999	-99999	-99999	-99999	-99999	-99999	-99999	NA	NA	NA
9239	2014-06-16	18.1535	-67.3213	SW	34	35	0.828571	0.952381	2	42	0.120833	20.2858	0.2801	4.19048	1.2824	1.28093	0.0788522	0.971752	0.0826211	0.00095984	1.21139	1.66302	9	0.807047	0.801323	56	48	3	2	3 to 3	4	3 to 2	9	4742	660	270	390	6062	0.496194	49	51	-99999	-99999	-99999	-99999	-99999	0.000671924	0.000312014	0.000491969
9241	2014-09-07	18.5191	-67.099	N	42	51	0.757246	1	5	17	0.3375	722.813	0.297	4.35417	1.17201	1.34498	0.19713	0.393328	0.230769	0.0342005	1.28448	1.72798	9	0.784077	0.762435	66	64	3	3	3 to 3	2	3 to 3	2	468	3242	0	192	3902	0.319391	24	23	25	22	26	27	21	0.182667	0.136282	0.159474
9247	2014-09-07	18.4884	-66.9275	N	16	18	0.666667	1	1	41	0.23125	0	0.3312	4	1.03182	1.34498	0.0394261	0.948615	0.15812	0	1.43239	1.58742	9	0.803467	0.763928	58	63	3	3	3 to 3	3	3 to 3	4	0	2138	120	48	2306	0.188753	18	19	20	17	16	21	15	0.175287	0.0450303	0.110158
9248	2014-09-07	18.4845	-66.902	N	13	16	0	0.666667	0	7	0.247917	7.6573	0.3312	4	0	0.896652	0	0.161959	0.169516	0.000362312	1.43239	1.58742	9	0.521701	0.420939	103	102	4	4	4 to 4	0	4 to 4	0	0	2138	120	48	2306	0.188753	18	17	16	19	15	20	13	0.745277	0.249934	0.497605
9249	2014-07-27	18.392	-67.4823	SW	38	48	0.815459	1	6	30	0.758333	2708.57	0.2783	3.98913	1.2621	1.34498	0.236556	0.694108	0.518519	0.128158	1.20361	1.58311	9	0.856072	0.862164	25	21	1	1	1 to 1	0	1 to 1	3	0	2512	0	0	2512	0.205615	-99999	-99999	-99999	-99999	-99999	-99999	-99999	NA	NA	NA
9253	2014-07-27	18.387	-67.4733	SW	53	57	0.856164	1	15	25	0.739583	3139.94	0.2783	3.78767	1.32511	1.34498	0.591391	0.578424	0.505698	0.148569	1.20361	1.50316	9	0.884291	0.896514	17	12	1	1	1 to 1	-2	1 to 1	0	0	4884	0	0	4884	0.399771	-99999	-99999	-99999	-99999	-99999	-99999	-99999	NA	NA	NA
9256	2014-07-27	18.3816	-67.4871	SW	34	43	0.859322	1	6	39	0.6375	4413.16	0.2783	3.83333	1.32999	1.34498	0.236556	0.902341	0.435897	0.208812	1.20361	1.52128	9	0.882146	0.893903	18	13	1	1	1 to 1	2	1 to 1	2	0	2542	0	0	2542	0.208071	-99999	-99999	-99999	-99999	-99999	-99999	-99999	NA	NA	NA
9257	2014-07-27	18.3785	-67.4843	SW	55	62	0.771989	0.964706	17	48	0.870833	2266.79	0.2783	3.45294	1.19482	1.29751	0.670243	1.11057	0.595442	0.107255	1.20361	1.37032	9	0.927129	0.948661	7	4	1	1	1 to 1	-1	1 to 1	0	0	2542	0	0	2542	0.208071	-99999	-99999	-99999	-99999	-99999	-99999	-99999	NA	NA	NA
9260	2014-06-10	18.3513	-67.2669	N	4	8	0.637681	0.916667	16	10	0.572917	6588.31	0.2804	4.375	0.986954	1.2329	0.630817	0.231369	0.391738	0.311732	1.21269	1.73624	9	0.827005	0.825423	42	33	2	2	2 to 2	-7	2 to 2	-2	1524	2882	1392	24	5822	0.476549	38	39	40	37	41	36	42	0.0189482	0.00503106	0.0119896
9262	2014-09-08	18.4945	-66.3992	N	36	42	0.898551	0.958333	9	37	0.254167	754.73	0.2831	3.6875	1.39071	1.28894	0.354835	0.856067	0.173789	0.0357107	1.22437	1.46341	9	0.83356	0.831657	37	31	2	2	2 to 2	1	2 to 2	1	378	2817	1462	282	4939	0.404273	2	1	0	6	5	4	3	0.296058	0.11126	0.203659
9267	2014-09-08	18.4841	-66.3322	N	27	34	0.758176	0.988095	15	19	0.347917	669.027	0.296	4.1369	1.17345	1.32897	0.591391	0.439602	0.237892	0.0316556	1.28016	1.64176	9	0.825829	0.813906	43	38	2	2	2 to 2	-3	2 to 2	-1	354	996	508	120	1978	0.161906	1	0	6	5	4	2	3	0.125284	0.0419481	0.0836161
9269	2014-08-26	18.371	-65.5595	E	24	28	0.813853	1	2	4	0.227083	58.8186	0.3425	3.77273	1.25962	1.34498	0.0788522	0.0925478	0.155271	0.00278305	1.48126	1.49723	9	0.726074	0.662413	86	89	4	4	4 to 4	2	4 to 4	1	1770	686	264	84	2804	0.229516	107	108	106	109	105	110	-99999	0.0224652	0.0443958	0.0334305
9270	2014-08-26	18.3638	-65.5389	E	25	27	0.8	1	3	23	0.3	1170.91	0.3188	4.1	1.23818	1.34498	0.118278	0.53215	0.205128	0.0554024	1.37876	1.62711	9	0.798213	0.76555	59	62	3	3	3 to 3	3	3 to 3	3	1650	686	264	84	2684	0.219694	107	108	106	105	109	-99999	-99999	0.0177574	0.0364579	0.0271077
9274	2014-08-26	18.3535	-65.5674	E	49	56	0.843922	1	24	25	0.933333	244.433	0.3425	3.60784	1.30616	1.34498	0.946226	0.578424	0.638177	0.0115656	1.48126	1.43179	9	0.950316	0.93538	4	7	1	1	1 to 1	-1	1 to 1	-2	2046	770	282	84	3182	0.260457	107	108	106	105	109	110	-99999	0.0267348	0.0542533	0.0404941
9277	2014-08-28	18.2617	-65.6061	E	12	15	0.5	1	3	33	0.520833	732.667	0.263	4.875	0.773862	1.34498	0.118278	0.763519	0.356125	0.0346668	1.13744	1.93467	9	0.793737	0.796176	62	50	3	2	3 to 3	1	3 to 2	6	1212	978	390	108	2688	0.220021	105	106	107	104	103	108	109	0.045647	0.0688328	0.0572399
9281	2014-08-28	18.3491	-67.2702	N	28	33	0.7885	0.95283	24	3	0.704167	2139.32	0.2804	4.12736	1.22038	1.28154	0.946226	0.0694108	0.481481	0.101224	1.21269	1.63797	9	0.853588	0.857782	26	22	1	1	1 to 1	-4	1 to 1	-3	1524	4520	1326	24	7394	0.605222	38	39	40	41	37	42	36	0.0173124	0.00462502	0.0109687
9283	2014-06-10	18.3459	-67.2698	N	35	41	0.877784	0.961165	19	23	0.277083	1160.49	0.2804	3.69417	1.35857	1.29275	0.749095	0.53215	0.189459	0.0549097	1.21269	1.46606	9	0.841892	0.843545	33	26	2	1	2 to 2	-2	2 to 1	3	1524	4520	1326	24	7394	0.605222	38	39	40	41	37	42	36	0.0174499	0.00470293	0.0110764
9284	2014-08-28	18.3454	-67.2618	N	5	7	0.450292	1	4	0	0.325	649.944	0.2804	4.78947	0.696928	1.34498	0.157704	0	0.222222	0.0307527	1.21269	1.90073	9	0.683518	0.650758	94	92	4	4	4 to 4	0	4 to 4	1	1524	2426	1392	24	5366	0.439224	39	38	40	41	42	37	36	0.0249438	0.00695729	0.0159506
9285	2014-09-06	18.3145	-67.2469	N	40	59	0.880261	0.981132	6	4	0.335417	715.563	0.2682	3.66038	1.3624	1.3196	0.236556	0.0925478	0.229345	0.0338575	1.15993	1.45264	9	0.722922	0.706611	88	82	4	4	4 to 4	-5	4 to 4	-2	1524	2306	1572	216	5618	0.459851	42	41	43	40	39	38	44	0.0857671	0.018969	0.052368
9288	2014-09-06	18.2928	-67.2415	N	39	46	0.88914	0.980769	12	5	0.54375	671.405	0.2832	3.19231	1.37614	1.31911	0.473113	0.115685	0.371795	0.0317681	1.2248	1.26689	9	0.758832	0.740627	77	74	3	3	3 to 3	-13	3 to 3	-14	1524	3974	1698	216	7412	0.606696	43	42	41	40	44	39	45	0.170145	0.108535	0.13934
9289	2014-07-20	18.1041	-67.936	SW	23	36	0.774194	0.967742	8	15	0.97	30843.5	0.2752	3.29032	1.19824	1.30159	0.315409	0.347054	0.663248	1.45939	1.1902	1.30578	9	0.955514	0.985217	3	2	1	1	1 to 1	1	1 to 1	0	0	0	0	0	630	0.0515675	-99999	-99999	-99999	-99999	-99999	-99999	-99999	NA	NA	NA
9290	2014-07-30	18.1009	-67.9422	SW	52	58	0.830049	0.965517	6	18	0.7	3397.93	0.2752	4.10345	1.28469	1.2986	0.236556	0.416465	0.478632	0.160776	1.1902	1.62848	9	0.822087	0.822798	47	35	2	2	2 to 2	-5	2 to 2	-2	0	0	0	0	630	0.0515675	-99999	-99999	-99999	-99999	-99999	-99999	-99999	NA	NA	NA
9292	2014-07-30	18.0888	-67.9446	SW	28	33	0.835165	0.928571	11	31	0.679167	2948.51	0.2752	4.03571	1.2926	1.24891	0.433687	0.717245	0.464387	0.139512	1.1902	1.6016	9	0.87044	0.881658	21	17	1	1	1 to 1	2	1 to 1	1	0	0	0	0	630	0.0515675	-99999	-99999	-99999	-99999	-99999	-99999	-99999	NA	NA	NA
9293	2014-08-01	18.0792	-67.9395	SW	9	20	0.911111	1	5	22	0.827083	3598.39	0.301	3.75	1.41015	1.34498	0.19713	0.509013	0.565527	0.170261	1.30178	1.48821	9	0.858025	0.849866	24	24	1	1	1 to 1	0	2 to 1	4	0	240	0	0	240	0.0196448	-99999	-99999	-99999	-99999	-99999	-99999	-99999	NA	NA	NA
9298	2014-07-31	18.0679	-67.8526	SW	40	49	0.75	1	5	59	0.3625	1129.67	0.3618	3.625	1.16079	1.34498	0.19713	1.36508	0.247863	0.0534512	1.56473	1.4386	9	0.905376	0.868198	12	19	1	1	1 to 1	5	2 to 1	8	0	0	0	0	144	0.0117869	-99999	-99999	-99999	-99999	-99999	-99999	-99999	NA	NA	NA
9299	2014-07-31	18.0588	-67.9141	SW	29	30	0.714286	1	1	10	0.314583	2646.55	0.301	3.28571	1.10552	1.34498	0.0394261	0.231369	0.2151	0.125224	1.30178	1.30396	9	0.695963	0.65259	91	91	4	4	4 to 4	-1	4 to 4	-2	0	144	0	0	144	0.0117869	-99999	-99999	-99999	-99999	-99999	-99999	-99999	NA	NA	NA
9302	2014-07-31	18.0544	-67.8645	SW	42	50	0.933333	1	4	22	0.749167	14766	0.3618	3.71875	1.44454	1.34498	0.157704	0.509013	0.512251	0.698667	1.56473	1.47581	9	0.946522	0.918285	5	8	1	1	1 to 1	3	1 to 1	3	0	144	0	0	144	0.0117869	-99999	-99999	-99999	-99999	-99999	-99999	-99999	NA	NA	NA
9303	2014-07-30	18.052	-67.9075	SW	51	56	0.911111	0.9	5	6	0.3875	1914.53	0.301	4	1.41015	1.21048	0.19713	0.138822	0.264957	0.0905877	1.30178	1.58742	9	0.761537	0.732412	76	77	3	3	3 to 3	0	3 to 3	-3	0	144	0	0	144	0.0117869	-99999	-99999	-99999	-99999	-99999	-99999	-99999	NA	NA	NA
9304	2014-07-31	18.05	-67.8882	SW	40	44	0.819048	1	8	5	0.697917	3577.02	0.3049	4.04762	1.26766	1.34498	0.315409	0.115685	0.477208	0.16925	1.31865	1.60632	9	0.812356	0.791752	52	53	2	3	2 to 2	-6	2 to 3	-7	0	450	0	0	450	0.0368339	-99999	-99999	-99999	-99999	-99999	-99999	-99999	NA	NA	NA
9305	2014-08-29	18.2013	-65.5095	E	52	53	0.588235	1	6	30	0.304167	605.461	0.3837	3.85294	0.910425	1.34498	0.236556	0.694108	0.207977	0.0286479	1.65945	1.52906	9	0.811871	0.740217	53	75	3	3	3 to 3	4	3 to 3	-7	1008	216	0	12	1236	0.10117	105	-99999	-99999	-99999	-99999	-99999	-99999	0.00205801	0.00149299	0.0017755
9306	2014-08-29	18.1906	-65.5145	E	24	24	0.724638	0.869565	18	18	0.345833	1576.42	0.3837	4.26087	1.12154	1.16955	0.709669	0.416465	0.236467	0.0745898	1.65945	1.69095	9	0.869277	0.810097	22	42	1	2	2 to 1	5	2 to 2	-1	1026	228	0	156	1410	0.115413	105	-99999	-99999	-99999	-99999	-99999	-99999	0.00201856	0.00146437	0.00174147
9307	2014-08-25	18.1845	-65.5028	E	28	36	0.82449	1	11	30	0.258333	98.7017	0.3837	3.88	1.27608	1.34498	0.433687	0.694108	0.176638	0.00467016	1.65945	1.5398	9	0.875508	0.817681	20	37	1	2	1 to 1	6	2 to 2	3	1026	228	0	156	1410	0.115413	-99999	-99999	-99999	-99999	-99999	-99999	-99999	NA	NA	NA
9308	2014-08-29	18.1799	-65.5246	E	33	33	0.768116	0.916667	6	25	0.35	1590.94	0.3837	4.04167	1.18883	1.2329	0.236556	0.578424	0.239316	0.0752768	1.65945	1.60396	9	0.836861	0.770638	35	61	2	3	2 to 2	9	3 to 3	0	1386	708	84	204	2382	0.194974	105	104	-99999	-99999	-99999	-99999	-99999	0.00341909	0.00304853	0.00323381
9309	2014-08-29	18.176	-65.5317	E	37	42	0.894737	0.9	12	15	0.2875	2878.78	0.3837	3.8	1.3848	1.21048	0.473113	0.347054	0.196581	0.136212	1.65945	1.50805	9	0.849269	0.785741	28	54	2	3	2 to 2	6	2 to 3	-3	1302	624	0	204	2130	0.174347	105	104	-99999	-99999	-99999	-99999	-99999	0.00351214	0.00314156	0.00332685
9310	2014-08-25	18.1741	-65.4511	E	40	46	0.883856	1	14	40	0.50625	139.281	0.3487	3.61905	1.36796	1.34498	0.551965	0.925478	0.346154	0.0065902	1.50808	1.43624	9	0.919475	0.89383	9	14	1	1	1 to 1	2	1 to 1	0	1674	1842	480	384	4380	0.358517	-99999	-99999	-99999	-99999	-99999	-99999	-99999	NA	NA	NA
9311	2014-08-25	18.1739	-65.4647	E	23	25	0.676346	1	24	23	0.345833	2633.08	0.3274	4.18966	1.0468	1.34498	0.946226	0.53215	0.236467	0.124587	1.41596	1.66269	9	0.897666	0.881053	13	18	1	1	1 to 1	1	1 to 1	-2	1674	1842	480	384	4380	0.358517	-99999	-99999	-99999	-99999	-99999	-99999	-99999	NA	NA	NA
9316	2014-09-19	18.1526	-65.2948	E	33	40	0.863636	1	0	26	0.241667	754.283	0.3327	3.83333	1.33667	1.34498	0	0.601561	0.165242	0.0356896	1.43888	1.52128	9	0.791375	0.748239	64	70	3	3	3 to 3	3	3 to 3	0	1614	2271	210	384	4479	0.36662	-99999	-99999	-99999	-99999	-99999	-99999	-99999	NA	NA	NA
9317	2014-09-19	18.1482	-65.2977	E	17	21	0	1	0	6	0.175	1951.17	0.3327	5	0	1.34498	0	0.138822	0.119658	0.0923213	1.43888	1.98428	9	0.628617	0.550116	98	99	4	4	4 to 4	1	4 to 4	0	1614	2088	210	384	4296	0.351641	-99999	-99999	-99999	-99999	-99999	-99999	-99999	NA	NA	NA
9326	2014-08-27	18.0929	-65.707	E	47	51	0.841026	1	18	35	0.625	228.396	0.2834	3.30303	1.30167	1.34498	0.709669	0.809793	0.42735	0.0108068	1.22566	1.31083	9	0.876902	0.884223	19	16	1	1	1 to 1	-3	1 to 1	-3	1944	2658	534	558	5694	0.466072	99	100	98	101	102	103	97	0.0860178	0.0959055	0.0909616
9328	2014-08-27	18.0849	-65.7133	E	80	84	0.873016	0.972222	24	23	0.416667	1048.96	0.3039	2.875	1.35119	1.30762	0.946226	0.53215	0.2849	0.0496325	1.31432	1.14096	9	0.850651	0.839014	27	29	2	2	1 to 2	-6	1 to 2	-7	1944	2658	534	558	5694	0.466072	99	98	100	101	97	102	96	0.117776	0.110479	0.114127
9329	2014-09-08	18.4796	-66.2097	N	7	8	0.742105	0.95	3	28	0.13125	221.269	0.3218	4.25	1.14857	1.27773	0.118278	0.647834	0.0897436	0.0104696	1.39174	1.68664	9	0.782374	0.744329	67	71	3	3	3 to 3	7	3 to 3	6	1144	4590	1116	602	7452	0.60997	120	119	3	118	4	5	6	0.480929	0.175162	0.328045
9331	2014-08-06	17.9955	-67.3427	SW	48	51	0.91133	0.931034	27	25	0.275	1418.04	0.2741	3.67241	1.41049	1.25222	1.0645	0.578424	0.188034	0.0670958	1.18544	1.45742	9	0.884622	0.899632	16	11	1	1	1 to 1	-3	1 to 1	-1	3706	1158	780	366	6010	0.491937	-99999	-99999	-99999	-99999	-99999	-99999	-99999	NA	NA	NA
9332	2014-08-06	17.9587	-67.3128	SW	57	58	0	1	2	30	0.141667	1729.05	0.2743	5	0	1.34498	0.0788522	0.694108	0.0968661	0.0818113	1.18631	1.98428	9	0.671385	0.639933	96	95	4	4	4 to 4	-1	4 to 4	1	3538	984	780	366	5668	0.463944	56	-99999	-99999	-99999	-99999	-99999	-99999	6.41e-05	3.07e-05	4.74e-05
9335	2014-08-06	17.9493	-67.327	SW	52	54	0.912605	1	19	10	0.23125	860.805	0.2648	3.21429	1.41246	1.34498	0.749095	0.231369	0.15812	0.0407297	1.14522	1.27561	9	0.780725	0.779173	69	58	3	3	3 to 3	-14	2 to 3	-13	3556	1317	1284	564	6721	0.550135	-99999	-99999	-99999	-99999	-99999	-99999	-99999	NA	NA	NA
9338	2014-12-02	18.0783	-65.5422	E	13	22	0.773333	1	6	27	0.535417	319.23	0.3384	4.18	1.19691	1.34498	0.236556	0.624698	0.366097	0.0151046	1.46353	1.65886	9	0.848162	0.81368	30	39	2	2	2 to 2	3	2 to 2	3	2346	2412	480	720	5958	0.487681	-99999	-99999	-99999	-99999	-99999	-99999	-99999	NA	NA	NA
9339	2014-12-03	18.0793	-65.477	E	36	40	0.820565	1	1	12	0.204167	2127.61	0.319	4.03125	1.27001	1.34498	0.0394261	0.277643	0.139601	0.10067	1.37963	1.59983	9	0.755452	0.713368	79	80	4	4	4 to 4	2	4 to 4	2	2058	2358	480	924	5820	0.476385	-99999	-99999	-99999	-99999	-99999	-99999	-99999	NA	NA	NA
9341	2014-12-02	18.0866	-65.5779	E	57	64	0.856216	0.973333	14	32	0.95	3727.46	0.3384	3.24667	1.32519	1.30911	0.551965	0.740382	0.649573	0.176368	1.46353	1.28846	9	0.921579	0.90305	8	9	1	1	1 to 1	-1	1 to 1	-1	2442	2262	480	720	5904	0.483261	-99999	-99999	-99999	-99999	-99999	-99999	-99999	NA	NA	NA
9343	2014-12-01	18.0889	-65.3612	E	74	74	0.833333	1	0	3	0.2	342.052	0.3351	4.16667	1.28977	1.34498	0	0.0694108	0.136752	0.0161845	1.44926	1.65357	9	0.731892	0.674279	85	88	4	4	4 to 4	4	4 to 4	0	1638	2586	210	924	5358	0.438569	-99999	-99999	-99999	-99999	-99999	-99999	-99999	NA	NA	NA
9345	2014-12-02	18.0925	-65.4546	E	3	5	0.638095	1	1	36	0.235417	92.0551	0.3221	4.73333	0.987595	1.34498	0.0394261	0.83293	0.160969	0.00435567	1.39304	1.87845	9	0.815621	0.784606	50	55	2	3	3 to 2	9	3 to 3	9	1674	2250	480	780	5184	0.424327	-99999	-99999	-99999	-99999	-99999	-99999	-99999	NA	NA	NA
9351	2014-12-01	18.1054	-65.3977	E	23	28	0.795322	0.894737	0	14	0.13125	3670.26	0.3376	4.10526	1.23094	1.2034	0	0.323917	0.0897436	0.173662	1.46007	1.6292	9	0.750436	0.695237	81	86	4	4	4 to 4	3	4 to 4	1	1134	2058	210	780	4182	0.34231	-99999	-99999	-99999	-99999	-99999	-99999	-99999	NA	NA	NA
9353	2014-12-01	18.1091	-65.4005	E	9	12	0.866667	1	2	34	0.19375	559.999	0.3376	4.16667	1.34136	1.34498	0.0788522	0.786656	0.132479	0.0264968	1.46007	1.65357	9	0.838059	0.801899	34	47	2	2	2 to 2	16	3 to 2	7	1650	1674	480	492	4296	0.351641	-99999	-99999	-99999	-99999	-99999	-99999	-99999	NA	NA	NA
9359	2014-11-29	18.362	-65.5124	E	80	82	0	1	1	0	0.141667	13.6924	0.3188	4	0	1.34498	0.0394261	0	0.0968661	0.000647867	1.37876	1.58742	9	0.546237	0.458823	101	101	4	4	4 to 4	1	4 to 4	0	1458	686	264	204	2612	0.2138	107	-99999	-99999	-99999	-99999	-99999	-99999	0.0094294	0.0261147	0.017772
[truncated: 13 more columns]
